# Supplementary material for: Neural signal analysis with memristor arrays towards high-efficiency brain–machine interfaces
Source: Nat Commun. 2020 Aug 25;11:4234. doi: 10.1038/s41467-020-18105-4 (PMC7447752; doi:10.1038/s41467-020-18105-4)
Supplement: Supplementary file 3 — Source Data [file 41467_2020_18105_MOESM3_ESM.zip]

Archive with 3 entries (3 files):
- Fig2.xlsx
- Fig3.xlsx
- Fig4.xlsx
