# Supplementary material for: Neural signal analysis with memristor arrays towards high-efficiency brain–machine interfaces
Source: Nat Commun. 2020 Aug 25;11:4234. doi: 10.1038/s41467-020-18105-4 (PMC7447752; doi:10.1038/s41467-020-18105-4)
Supplement: Supplementary file 3 — Source Data [file 41467_2020_18105_MOESM3_ESM.zip › Fig2.xlsx]

## Sheet: Fig2c
Voltage (V)	Current (A)	SET/RESET
0	3.8526e-10	SET
0.025	5.23164e-08
0.05	1.06833e-07
0.075	1.6756e-07
0.1	2.409e-07
0.125	3.4016e-07
0.15	4.4292e-07
0.175	5.5158e-07
0.2	6.982e-07
0.225	8.6534e-07
0.25	1.05452e-06
0.275	1.2844e-06
0.3	1.5325e-06
0.325	1.8318e-06
0.35	2.1499e-06
0.375	2.5057e-06
0.4	2.8935e-06
0.425	3.3528e-06
0.45	3.9639e-06
0.475	4.5564e-06
0.5	5.2281e-06
0.525	5.8475e-06
0.55	6.6498e-06
0.575	7.4625e-06
0.6	8.2665e-06
0.625	9.4529e-06
0.65	1.11179e-05
0.675	1.212e-05
0.7	1.329e-05
0.725	1.44e-05
0.75	1.5294e-05
0.775	1.6294e-05
0.8	2.0072e-05
0.825	2.1734e-05
0.85	2.2936e-05
0.875	2.544e-05
0.9	2.7356e-05
0.925	2.8866e-05
0.95	3.3576e-05
0.975	3.3004e-05
1	3.5222e-05
1.025	3.7538e-05
1.05	4.0546e-05
1.075	4.1272e-05
1.1	4.2364e-05
1.125	4.6628e-05
1.15	4.8124e-05
1.175	4.9814e-05
1.2	5.304e-05
1.225	5.4008e-05
1.25	5.5468e-05
1.275	5.7852e-05
1.3	6.1388e-05
1.325	6.346e-05
1.35	6.4608e-05
1.375	6.5676e-05
1.4	6.6822e-05
1.425	6.8618e-05
1.45	7.1064e-05
1.475	7.1758e-05
1.5	7.2952e-05
1.525	7.5e-05
1.55	7.5574e-05
1.575	7.5708e-05
1.6	7.6026e-05
1.625	7.7046e-05
1.65	7.7544e-05
1.675	7.7688e-05
1.7	7.8158e-05
1.725	7.9264e-05
1.75	7.9518e-05
1.775	7.9874e-05
1.8	8.0498e-05
1.825	8.0986e-05
1.85	8.097e-05
1.875	8.1112e-05
1.9	8.1878e-05
1.925	8.2212e-05
1.95	8.2718e-05
1.975	8.3156e-05
2	8.2966e-05
2.025	8.3498e-05
2.05	8.3784e-05
2.075	8.436e-05
2.1	8.47e-05
2.125	8.5276e-05
2.15	8.5388e-05
2.175	8.5362e-05
2.2	8.57e-05
2.225	8.574e-05
2.25	8.6242e-05
2.275	8.6636e-05
2.3	8.7178e-05
2.325	8.7416e-05
2.35	8.7818e-05
2.375	8.8156e-05
2.4	8.8138e-05
2.425	8.8534e-05
2.45	8.8772e-05
2.475	8.9004e-05
2.5	8.927e-05
2.5	8.9386e-05
2.475	8.9214e-05
2.45	8.8772e-05
2.425	8.852e-05
2.4	8.8624e-05
2.375	8.8304e-05
2.35	8.8038e-05
2.325	8.7884e-05
2.3	8.742e-05
2.275	8.7264e-05
2.25	8.7196e-05
2.225	8.6956e-05
2.2	8.6758e-05
2.175	8.6276e-05
2.15	8.608e-05
2.125	8.5704e-05
2.1	8.571e-05
2.075	8.5348e-05
2.05	8.5098e-05
2.025	8.4712e-05
2	8.45e-05
1.975	8.4172e-05
1.95	8.3782e-05
1.925	8.3506e-05
1.9	8.3358e-05
1.875	8.2948e-05
1.85	8.26e-05
1.825	8.2116e-05
1.8	8.1916e-05
1.775	8.1688e-05
1.75	8.1124e-05
1.725	8.1006e-05
1.7	8.0474e-05
1.675	7.9996e-05
1.65	7.9886e-05
1.625	7.9328e-05
1.6	7.9024e-05
1.575	7.8386e-05
1.55	7.747e-05
1.525	7.769e-05
1.5	7.6846e-05
1.475	7.659e-05
1.45	7.5952e-05
1.425	7.5682e-05
1.4	7.5256e-05
1.375	7.4128e-05
1.35	7.3242e-05
1.325	7.2588e-05
1.3	7.2006e-05
1.275	7.1396e-05
1.25	7.056e-05
1.225	6.9208e-05
1.2	6.8312e-05
1.175	6.7714e-05
1.15	6.6098e-05
1.125	6.4988e-05
1.1	6.3618e-05
1.075	6.2794e-05
1.05	6.0308e-05
1.025	5.9128e-05
1	5.799e-05
0.975	5.6398e-05
0.95	5.4868e-05
0.925	5.3356e-05
0.9	5.1432e-05
0.875	4.975e-05
0.85	4.7916e-05
0.825	4.6122e-05
0.8	4.4366e-05
0.775	4.2628e-05
0.75	4.071e-05
0.725	3.8932e-05
0.7	3.711e-05
0.675	3.5244e-05
0.65	3.3406e-05
0.625	3.1652e-05
0.6	2.9862e-05
0.575	2.8104e-05
0.55	2.642e-05
0.525	2.4754e-05
0.5	2.311e-05
0.475	2.1502e-05
0.45	1.9922e-05
0.425	1.842e-05
0.4	1.6924e-05
0.375	1.5468e-05
0.35	1.4072e-05
0.325	1.272e-05
0.3	1.1424e-05
0.275	1.0166e-05
0.25	8.9587e-06
0.225	7.8152e-06
0.2	6.7137e-06
0.175	5.6615e-06
0.15	4.6846e-06
0.125	3.7736e-06
0.1	2.9539e-06
0.075	2.1632e-06
0.05	1.4253e-06
0.025	7.1686e-07
0	4.1466e-09
0	-1.2934e-09	RESET
-0.025	7.9518e-07
-0.05	1.6181e-06
-0.075	2.5095e-06
-0.1	3.4845e-06
-0.125	4.512e-06
-0.15	5.6481e-06
-0.175	6.9199e-06
-0.2	8.3149e-06
-0.225	9.8174e-06
-0.25	1.12413e-05
-0.275	1.3532e-05
-0.3	1.5316e-05
-0.325	1.754e-05
-0.35	1.9446e-05
-0.375	2.15e-05
-0.4	2.4012e-05
-0.425	2.5842e-05
-0.45	2.8618e-05
-0.475	3.1784e-05
-0.5	3.4548e-05
-0.525	3.721e-05
-0.55	4.0942e-05
-0.575	4.4208e-05
-0.6	4.8826e-05
-0.625	5.7666e-05
-0.65	6.4028e-05
-0.675	6.9774e-05
-0.7	7.3298e-05
-0.725	7.8946e-05
-0.75	7.8846e-05
-0.775	8.2794e-05
-0.8	8.8884e-05
-0.825	9.118e-05
-0.85	9.6934e-05
-0.875	9.8656e-05
-0.9	9.8054e-05
-0.925	0.000105014
-0.95	0.000109658
-0.975	0.00011662
-1	0.00012056
-1.025	0.00012484
-1.05	0.00012568
-1.075	0.0001335
-1.1	0.00013506
-1.125	0.00013806
-1.15	0.00014324
-1.175	0.00015284
-1.2	0.0001571
-1.225	0.00016164
-1.25	0.0001635
-1.275	0.0001694
-1.3	0.0001735
-1.325	0.000172
-1.35	0.00018228
-1.375	0.00018516
-1.4	0.00019008
-1.425	0.0001933
-1.45	0.00019976
-1.475	0.00020366
-1.5	0.00021266
-1.525	0.00021516
-1.55	0.00022228
-1.575	0.00022616
-1.6	0.00023112
-1.625	0.0002401
-1.65	0.00024262
-1.675	0.0002522
-1.7	0.0002559
-1.725	0.00025832
-1.75	0.00026422
-1.775	0.00027084
-1.8	0.00027434
-1.825	0.00028166
-1.85	0.00028466
-1.875	0.00028952
-1.9	0.00029684
-1.925	0.0002977
-1.95	0.00030346
-1.975	0.00030898
-2	0.00031442
-2.025	0.00031788
-2.05	0.0003248
-2.075	0.00032838
-2.1	0.00032996
-2.125	0.00033442
-2.15	0.00033556
-2.175	0.00034084
-2.2	0.00034592
-2.225	0.00035272
-2.25	0.00035332
-2.275	0.00035354
-2.3	0.00035812
-2.325	0.00036616
-2.35	0.00036912
-2.375	0.00037202
-2.4	0.00037822
-2.425	0.00038292
-2.45	0.00038018
-2.475	0.00038936
-2.5	0.00038944
-2.5	0.0003891
-2.475	0.000386
-2.45	0.00038418
-2.425	0.00038082
-2.4	0.00038082
-2.375	0.00037192
-2.35	0.0003684
-2.325	0.000363
-2.3	0.00036112
-2.275	0.00035594
-2.25	0.00034866
-2.225	0.00034646
-2.2	0.00034486
-2.175	0.00034058
-2.15	0.00033534
-2.125	0.00033326
-2.1	0.00032804
-2.075	0.00032366
-2.05	0.00032352
-2.025	0.00031734
-2	0.00031258
-1.975	0.0003075
-1.95	0.0003017
-1.925	0.00029642
-1.9	0.00029264
-1.875	0.00028716
-1.85	0.00028106
-1.825	0.0002739
-1.8	0.0002672
-1.775	0.00026128
-1.75	0.00025394
-1.725	0.00024812
-1.7	0.00024186
-1.675	0.00023426
-1.65	0.00022904
-1.625	0.00022388
-1.6	0.00021634
-1.575	0.0002111
-1.55	0.0002037
-1.525	0.00019612
-1.5	0.00018918
-1.475	0.0001838
-1.45	0.0001768
-1.425	0.00017048
-1.4	0.00016308
-1.375	0.00015622
-1.35	0.00015056
-1.325	0.00014436
-1.3	0.00013778
-1.275	0.00013118
-1.25	0.000125
-1.225	0.00011844
-1.2	0.00011296
-1.175	0.00010696
-1.15	0.00010168
-1.125	9.4644e-05
-1.1	9.016e-05
-1.075	8.4056e-05
-1.05	7.8592e-05
-1.025	7.328e-05
-1	6.8276e-05
-0.975	6.401e-05
-0.95	5.9552e-05
-0.925	5.5016e-05
-0.9	5.0368e-05
-0.875	4.6584e-05
-0.85	4.2774e-05
-0.825	3.9094e-05
-0.8	3.564e-05
-0.775	3.249e-05
-0.75	2.937e-05
-0.725	2.6686e-05
-0.7	2.379e-05
-0.675	2.1304e-05
-0.65	1.9114e-05
-0.625	1.6902e-05
-0.6	1.5028e-05
-0.575	1.3248e-05
-0.55	1.1714e-05
-0.525	1.02e-05
-0.5	8.9917e-06
-0.475	7.6611e-06
-0.45	6.6067e-06
-0.425	5.6214e-06
-0.4	4.791e-06
-0.375	4.1012e-06
-0.35	3.4072e-06
-0.325	2.7992e-06
-0.3	2.3073e-06
-0.275	1.8784e-06
-0.25	1.5088e-06
-0.225	1.2013e-06
-0.2	9.1854e-07
-0.175	7.0996e-07
-0.15	5.3658e-07
-0.125	3.9424e-07
-0.1	2.8564e-07
-0.075	1.9124e-07
-0.05	1.1872e-07
-0.025	5.62052e-08
0	-1.9069e-10

## Sheet: Fig2d
Voltage (V)	Current1 (μA)	Current2 (μA)	Current3 (μA)	Current4 (μA)	Current5 (μA)	Current6 (μA)	Current7 (μA)	Current8 (μA)	Current9 (μA)	Current10 (μA)	Current11 (μA)	Current12 (μA)	Current13 (μA)	Current14 (μA)	Current15 (μA)	Current16 (μA)	Current17 (μA)	Current18 (μA)	Current19 (μA)	Current20 (μA)	Current21 (μA)	Current22 (μA)
0.01	0.00745	0.01908	0.01928	0.02874	0.03569	0.03604	0.04263	0.05187	0.05618	0.06155	0.06047	0.07322	0.08478	0.08869	0.0975	0.09598	0.11653	0.12399	0.12869	0.14699	0.15974	0.15822
0.015	0.01729	0.03705	0.03802	0.05457	0.06622	0.06658	0.07903	0.09467	0.10161	0.11206	0.11008	0.13358	0.15216	0.15949	0.17348	0.17272	0.20895	0.22125	0.22994	0.26071	0.2841	0.281
0.02	0.02766	0.05493	0.05662	0.08078	0.09728	0.09779	0.11451	0.13735	0.14779	0.16264	0.16212	0.19228	0.22092	0.23146	0.25238	0.25086	0.30514	0.31881	0.33199	0.37708	0.4093	0.40497
0.025	0.0381	0.07312	0.07614	0.10673	0.12882	0.12939	0.15085	0.18107	0.19377	0.21325	0.21118	0.25208	0.28954	0.30366	0.32904	0.32919	0.39672	0.41701	0.43506	0.49197	0.53273	0.53057
0.03	0.04888	0.09143	0.09453	0.13277	0.1605	0.16148	0.18702	0.22414	0.23777	0.26529	0.26268	0.31355	0.35751	0.37409	0.40518	0.40996	0.49156	0.51597	0.53909	0.60874	0.65571	0.65627
0.035	0.05894	0.10926	0.11302	0.15866	0.19166	0.19144	0.22532	0.26792	0.28545	0.31653	0.31571	0.37504	0.4257	0.45018	0.48439	0.48832	0.58577	0.61345	0.63025	0.72746	0.78896	0.78366
0.04	0.07018	0.1309	0.13355	0.1861	0.22417	0.22411	0.26301	0.3134	0.33224	0.36936	0.36782	0.4389	0.49593	0.52154	0.56079	0.56858	0.68345	0.71762	0.72912	0.84555	0.91588	0.91322
0.045	0.08072	0.14912	0.15344	0.21239	0.25612	0.25661	0.30154	0.35743	0.37725	0.42131	0.42491	0.49878	0.56482	0.59239	0.63662	0.65869	0.77545	0.81434	0.83269	0.96427	1.0418	1.03885
0.05	0.09211	0.16739	0.17105	0.23866	0.28913	0.28833	0.338	0.40039	0.4291	0.47379	0.47567	0.56348	0.63974	0.66391	0.71434	0.73427	0.86498	0.91234	0.93328	1.08069	1.16491	1.1628
0.055	0.10411	0.18525	0.19042	0.26482	0.3217	0.32013	0.37642	0.44232	0.4728	0.52491	0.52576	0.62497	0.72016	0.73617	0.79058	0.81292	0.95928	1.01055	1.0369	1.19947	1.27809	1.29093
0.06	0.11423	0.20414	0.20632	0.29248	0.35311	0.35315	0.41414	0.48427	0.52016	0.57747	0.58516	0.6881	0.79129	0.80931	0.8677	0.91242	1.05859	1.10972	1.14602	1.31692	1.4015	1.41727
0.065	0.12622	0.22112	0.22563	0.32021	0.38756	0.38495	0.45297	0.53112	0.56748	0.63356	0.63735	0.74938	0.86208	0.88324	0.94572	0.99345	1.14029	1.20472	1.25583	1.4343	1.53325	1.5428
0.07	0.13738	0.23296	0.24646	0.349	0.42007	0.41748	0.48975	0.57599	0.61279	0.68504	0.699	0.80807	0.93335	0.95767	1.02124	1.04249	1.23745	1.30033	1.36857	1.54318	1.65817	1.67606
0.075	0.1505	0.25138	0.27217	0.37581	0.45373	0.45165	0.52922	0.61772	0.65832	0.7362	0.74733	0.88059	1.0052	1.02909	1.09823	1.12942	1.33749	1.4009	1.47537	1.66323	1.78536	1.80731
0.08	0.16227	0.26987	0.28857	0.40193	0.48954	0.48827	0.56924	0.66346	0.71057	0.79296	0.80321	0.9389	1.07712	1.09898	1.17932	1.23835	1.42983	1.51118	1.56433	1.79303	1.89922	1.94508
0.085	0.17545	0.28809	0.30961	0.42683	0.52371	0.52139	0.60592	0.70744	0.75745	0.84868	0.86073	1.00218	1.14889	1.18073	1.26117	1.31126	1.52822	1.6017	1.6791	1.90449	2.02612	2.05464
0.09	0.18761	0.3059	0.33098	0.45391	0.5485	0.55601	0.64457	0.753	0.80584	0.90077	0.91822	1.07174	1.22073	1.25627	1.33147	1.40605	1.63448	1.69691	1.79002	2.01238	2.14278	2.19132
0.095	0.20244	0.32411	0.35238	0.48354	0.57132	0.59194	0.68761	0.79807	0.85316	0.95452	0.98347	1.13784	1.29511	1.32589	1.41503	1.49531	1.72203	1.80508	1.9057	2.1267	2.27552	2.32751
0.1	0.21103	0.34307	0.37584	0.51358	0.61249	0.62904	0.72943	0.83973	0.90356	1.00977	1.0414	1.20441	1.36631	1.40491	1.49446	1.54675	1.82121	1.90836	1.98823	2.25201	2.40396	2.4547
0.105	0.22535	0.36155	0.39842	0.54085	0.64699	0.66564	0.76971	0.88591	0.94481	1.06418	1.09574	1.26177	1.43577	1.48262	1.57713	1.66662	1.90504	1.99618	2.08403	2.36739	2.52763	2.597
0.11	0.23974	0.38007	0.42	0.56919	0.67929	0.69828	0.81457	0.92789	0.98363	1.11411	1.15802	1.33212	1.51029	1.55973	1.65658	1.72813	1.99595	2.08662	2.204	2.48721	2.66434	2.72626
0.115	0.25444	0.39944	0.44391	0.59959	0.70995	0.73785	0.85522	0.97193	1.03455	1.17313	1.21206	1.40547	1.57989	1.63711	1.74206	1.82869	2.09565	2.1756	2.30695	2.62121	2.79432	2.85513
0.12	0.26886	0.41733	0.46726	0.62821	0.7479	0.77448	0.8908	1.01963	1.08616	1.23221	1.27638	1.46758	1.65338	1.71315	1.82927	1.91806	2.16904	2.28907	2.42287	2.73285	2.91566	2.99624
0.125	0.28195	0.43732	0.49046	0.65954	0.78533	0.81591	0.93448	1.06513	1.13573	1.29043	1.34932	1.541	1.72942	1.78976	1.90407	1.98932	2.29548	2.40637	2.52837	2.8758	3.05446	3.13724
0.13	0.29748	0.45656	0.51444	0.69165	0.81919	0.85186	0.97557	1.11358	1.1853	1.35232	1.40546	1.60482	1.80451	1.86961	1.98472	2.03483	2.3857	2.50414	2.64029	2.99742	3.17078	3.25975
0.135	0.31305	0.47686	0.54128	0.72257	0.85821	0.87949	1.02305	1.16006	1.23603	1.4114	1.46674	1.67941	1.88014	1.95275	2.04055	2.17802	2.4833	2.60953	2.75021	3.1163	3.29575	3.40205
0.14	0.32935	0.49672	0.56685	0.75252	0.8911	0.92145	1.06438	1.20972	1.28391	1.46907	1.53228	1.74571	1.95764	2.01529	2.13545	2.24423	2.57649	2.71035	2.85786	3.22351	3.43101	3.54175
0.145	0.34543	0.51655	0.59258	0.78452	0.93105	0.96125	1.10346	1.2562	1.3261	1.51558	1.59739	1.82854	2.01451	2.09209	2.21645	2.32613	2.67288	2.82461	2.97228	3.34139	3.57221	3.68427
0.15	0.36249	0.53791	0.61935	0.81402	0.96612	1.00207	1.14598	1.30423	1.38269	1.5765	1.66548	1.88006	2.08739	2.16765	2.29351	2.46725	2.77933	2.92237	3.0848	3.47185	3.6908	3.82056
0.155	0.37652	0.55692	0.64507	0.84711	1.00476	1.04071	1.19275	1.35278	1.43475	1.63474	1.73064	1.93648	2.1669	2.25361	2.36884	2.52138	2.88958	3.02619	3.22351	3.59592	3.84428	3.97057
0.16	0.39616	0.57831	0.67382	0.8806	1.04658	1.08554	1.23348	1.40284	1.48927	1.69562	1.80184	2.00707	2.2448	2.34097	2.45538	2.62695	2.97943	3.13392	3.32475	3.7216	3.96785	4.1176
0.165	0.41222	0.59939	0.6997	0.90905	1.0809	1.12384	1.2835	1.44475	1.54168	1.76211	1.88507	2.08021	2.32032	2.42794	2.54189	2.72461	3.08764	3.24057	3.44502	3.8581	4.10306	4.26477
0.17	0.4303	0.61909	0.72904	0.94486	1.11808	1.16095	1.32759	1.49703	1.59584	1.83155	1.93845	2.16607	2.40464	2.51618	2.63727	2.80877	3.20178	3.34993	3.55268	3.98019	4.2408	4.45862
0.175	0.44942	0.64042	0.76	0.98126	1.15815	1.20065	1.37682	1.55011	1.6452	1.89932	2.00264	2.23538	2.4862	2.59897	2.73	2.89901	3.31077	3.4644	3.69018	4.11464	4.38141	4.56801
0.18	0.46895	0.66281	0.787	1.01545	1.20578	1.24447	1.43305	1.59668	1.71039	1.95724	2.06355	2.29651	2.56551	2.6703	2.81987	3.04456	3.42624	3.56971	3.79648	4.24894	4.52211	4.70815
0.185	0.48536	0.68312	0.81595	1.05188	1.24503	1.27744	1.48019	1.64064	1.75683	2.00763	2.12684	2.39284	2.64136	2.77641	2.91088	3.12687	3.51328	3.67565	3.90256	4.38374	4.64991	4.8833
0.19	0.50416	0.70594	0.84546	1.08247	1.28558	1.32684	1.52719	1.68766	1.7993	2.06458	2.20221	2.44767	2.72297	2.86601	2.9975	3.19873	3.60911	3.78666	4.02683	4.52981	4.79235	5.04143
0.195	0.52395	0.72682	0.87586	1.11636	1.331	1.3816	1.57528	1.73364	1.84549	2.12876	2.27862	2.52318	2.80419	2.94105	3.06477	3.29953	3.70319	3.8931	4.13287	4.65553	4.95576	5.1684
0.2	0.54182	0.74941	0.9063	1.15046	1.36833	1.43772	1.63177	1.78601	1.90119	2.20033	2.3648	2.60305	2.88834	3.02029	3.15528	3.34685	3.82182	3.99965	4.24893	4.79229	5.09462	5.3359
0.205	0.56437	0.77134	0.94807	1.18723	1.41397	1.4738	1.67728	1.83504	1.96015	2.26891	2.42345	2.69174	2.9742	3.11533	3.26102	3.51171	3.89291	4.1143	4.36947	4.93503	5.22878	5.49003
0.21	0.58314	0.79478	0.98239	1.21937	1.45717	1.52487	1.72573	1.88527	1.99535	2.32946	2.50727	2.77349	3.06078	3.18726	3.34725	3.58807	4.02784	4.23431	4.46956	5.06896	5.38	5.6467
0.215	0.60497	0.81738	1.0165	1.25013	1.49974	1.57404	1.7764	1.93981	2.05205	2.39653	2.57793	2.8357	3.13829	3.27816	3.43477	3.71579	4.14377	4.36434	4.56931	5.2107	5.51228	5.79609
0.22	0.62615	0.8413	1.04893	1.28897	1.54424	1.62395	1.82855	1.98187	2.1005	2.47451	2.66262	2.91266	3.21094	3.36639	3.50527	3.79598	4.23156	4.47202	4.68889	5.34128	5.61905	5.95198
0.225	0.64615	0.86335	1.08308	1.32205	1.59044	1.67165	1.87753	2.01666	2.15922	2.5436	2.72979	3.00722	3.30153	3.47401	3.62096	3.91061	4.32971	4.57373	4.80506	5.48184	5.75779	6.11401
0.23	0.66904	0.88734	1.11722	1.35782	1.63724	1.73827	1.92869	2.07142	2.22237	2.62106	2.83217	3.08615	3.38802	3.56833	3.71196	4.0455	4.44819	4.68191	4.91648	5.60485	5.88093	6.27907
0.235	0.68257	0.90985	1.15251	1.39041	1.67403	1.77637	1.97681	2.11956	2.27192	2.68178	2.87349	3.16328	3.46523	3.66361	3.79937	4.11113	4.55694	4.79572	5.06731	5.76702	6.03712	6.43985
0.24	0.69851	0.93322	1.18583	1.42586	1.71241	1.82555	2.01476	2.17821	2.31698	2.75164	2.97193	3.26257	3.54676	3.75534	3.89612	4.19563	4.64561	4.91093	5.18812	5.89331	6.19462	6.5903
0.245	0.72204	0.95864	1.2207	1.46463	1.7686	1.87044	2.06287	2.23018	2.37161	2.83616	3.053	3.34139	3.62873	3.84439	3.97806	4.31498	4.77991	5.0268	5.31868	6.03417	6.33579	6.74955
0.25	0.74427	0.98238	1.25665	1.49638	1.81068	1.92361	2.11514	2.28505	2.43249	2.90102	3.14667	3.39893	3.71847	3.92528	4.06646	4.39991	4.91434	5.14116	5.47745	6.18494	6.47443	6.91703
0.255	0.77086	1.0041	1.29431	1.53898	1.85586	1.96408	2.16784	2.33048	2.49392	2.96498	3.21347	3.44873	3.80424	4.02608	4.16408	4.53954	4.99968	5.25467	5.601	6.32754	6.61611	7.07067
0.26	0.79016	1.02976	1.32689	1.57317	1.90137	2.00017	2.21961	2.38456	2.55272	3.0478	3.28455	3.54154	3.88913	4.11671	4.25544	4.62434	5.0914	5.38223	5.71619	6.46567	6.78163	7.24083
0.265	0.80843	1.05488	1.36752	1.60579	1.94496	2.05339	2.27174	2.43544	2.60581	3.12727	3.37076	3.62494	3.97705	4.20901	4.34348	4.72759	5.19642	5.49408	5.85325	6.60264	6.94913	7.39546
0.27	0.83213	1.07846	1.40217	1.63948	1.98391	2.11375	2.32675	2.49606	2.66159	3.17454	3.40854	3.71249	4.06181	4.29757	4.44147	4.8504	5.325	5.61254	5.98376	6.74372	7.06545	7.5762
0.275	0.85707	1.10537	1.43862	1.67435	2.02481	2.15871	2.3782	2.54316	2.71824	3.26419	3.51073	3.77789	4.15652	4.38851	4.51299	4.94756	5.45527	5.72762	6.10452	6.87805	7.20408	7.73507
0.28	0.88111	1.13132	1.4779	1.71856	2.06461	2.21549	2.43341	2.59708	2.77747	3.35835	3.5691	3.85705	4.24425	4.49799	4.62293	5.07434	5.53711	5.84086	6.24253	7.02489	7.38342	7.91489
0.285	0.91011	1.15533	1.52072	1.74857	2.11419	2.27756	2.48357	2.66025	2.82795	3.426	3.63654	3.9656	4.33495	4.59821	4.74743	5.19048	5.68605	5.9695	6.38548	7.16774	7.52218	8.07301
0.29	0.93271	1.17954	1.56126	1.78988	2.17411	2.33743	2.54432	2.70982	2.88565	3.4956	3.72715	4.04176	4.42702	4.68878	4.82569	5.26283	5.78965	6.08735	6.48132	7.30797	7.68199	8.25181
0.295	0.95901	1.20675	1.59983	1.82035	2.21693	2.40819	2.58144	2.76202	2.9402	3.58629	3.81677	4.13554	4.50726	4.78231	4.95338	5.39692	5.8871	6.23867	6.61812	7.3589	7.80107	8.43209
0.3	0.98727	1.23535	1.63842	1.86226	2.26715	2.4339	2.62964	2.82282	2.99438	3.65688	3.88654	4.22258	4.60216	4.89205	5.03365	5.53099	5.97519	6.33592	6.76171	7.50043	7.94103	8.5875
