# Supplementary material for: Neural signal analysis with memristor arrays towards high-efficiency brain–machine interfaces
Source: Nat Commun. 2020 Aug 25;11:4234. doi: 10.1038/s41467-020-18105-4 (PMC7447752; doi:10.1038/s41467-020-18105-4)
Supplement: Supplementary file 3 — Source Data [file 41467_2020_18105_MOESM3_ESM.zip › Fig3.xlsx]

## Sheet: Fig3a
Device number	Filter, Unit: μS
	δ	θ	α	β
1	2.335	1.59	2.34	2.055
2	1.615	2.455	2.42	1.77
3	2.09	2.345	1.855	2.42
4	1.81	2.68	2.235	2.165
5	1.915	2.225	2.485	1.835
6	1.915	1.895	2.21	2.185
7	1.735	2.22	2.315	1.705
8	1.77	2.315	2.13	2.16
9	2.145	2.235	1.89	1.795
10	1.705	2.02	2.33	1.56
11	2.445	2.345	2.305	2.14
12	2.085	2.17	1.985	2.155
13	2.36	1.85	2.25	2.145
14	2.3	2.59	2.685	2.025
15	1.59	2.05	1.61	2.205
16	2.01	2.605	2.27	2.215
17	1.94	1.565	1.765	1.645
18	2.005	2.415	1.865	1.965
19	2.03	2.395	2.42	2.295
20	2.01	2.425	2.565	1.81
21	1.535	2.105	2.25	2.14
22	1.69	2.045	2.285	2.305
23	1.56	2.46	1.635	2.105
24	2.165	2.035	2.43	1.855
25	2.49	1.95	1.73	2.27
26	2.2	1.525	1.59	1.75
27	1.855	2.555	2.29	1.835
28	1.945	2.14	2.05	2.14
29	2.235	2.225	2.505	2.18
30	1.96	2.32	2.43	2.325
31	2.3	2.205	2.26	2.395
32	2.77	1.585	1.6	2.2
33	2.12	2.105	1.945	1.995
34	2.64	1.67	2.41	1.79
35	2.135	2.15	1.58	1.625
36	2.2	1.915	1.655	2.21
37	1.945	2.405	1.99	2.35
38	2.975	2.425	2.24	2.01
39	1.96	2.01	1.785	2.525
40	2.78	2.625	2.215	2.27
41	2.25	1.53	1.525	1.93
42	2.965	2.77	2.23	2.165
43	2.29	2.345	2.385	1.75
44	3.255	2.32	2.46	2.46
45	2.15	2.395	2.235	1.85
46	3.475	2.365	2.4	2.385
47	2.36	1.98	2.42	2.585
48	4.4	1.7	2.12	2.25
49	1.705	2.13	3.585	2.055
50	4.68	2.33	2.01	2.065
51	1.55	2.32	3.4	2.025
52	4.345	1.89	1.92	2.17
53	1.87	3.12	3.925	1.91
54	4.8	2.135	1.83	2.695
55	2.1	3.855	3.845	1.86
56	5.005	2.135	1.775	3.025
57	2.475	4.115	3.955	2.4
58	5.515	2.075	2.04	2.76
59	1.8	5.185	2.63	1.83
60	5.76	2.01	2.445	2.27
61	2.34	5.105	1.685	2.555
62	5.815	1.785	2.685	2.25
63	1.99	6.41	1.78	1.835
64	6.14	2.185	4.485	1.5
65	2	6.815	1.835	2.465
66	6.135	1.51	5.245	1.75
67	1.985	7.085	1.74	2.075
68	5.685	2.105	6.77	2.14
69	2.395	6.615	1.93	2.49
70	5.62	2.17	7.675	1.695
71	1.92	6.015	1.86	3.04
72	5.68	1.685	7.87	2.01
73	1.53	5.685	2.025	2.98
74	4.955	1.96	7	1.975
75	2.355	4.29	2.03	2.075
76	4.56	2.09	5.53	1.915
77	2.22	2.89	1.58	2.355
78	3.655	1.86	2.615	2.935
79	2.345	2.48	3.98	1.92
80	3.54	3.23	2.12	3.375
81	2.01	1.69	7.305	2.315
82	2.425	5.01	2.015	2.365
83	2.32	2.21	10.405	2.42
84	2.38	7.865	2.115	1.865
85	2.83	1.77	12.285	1.835
86	2.015	9.845	1.895	2.365
87	4.575	2.095	12.95	2.46
88	1.915	12.21	1.855	3.475
89	5.465	1.995	12.71	2.34
90	1.65	13.6	2.465	3.97
91	6.08	1.655	10.54	2.085
92	2.22	14.51	2.315	3.265
93	7.77	2.025	7.045	3.53
94	2.44	14.96	2.175	2.175
95	8.995	1.895	2.25	4.7
96	1.805	15.03	2.365	2.06
97	10.355	2.43	2.14	4.71
98	1.92	14.205	7.295	2.445
99	11.885	2.11	1.665	3.375
100	1.8	13.115	11.815	1.705
101	12.335	1.685	1.885	2.185
102	2.425	10.99	15.46	2.155
103	13.565	1.56	1.91	3.355
104	2.48	7.56	17.54	1.925
105	14.715	1.855	1.685	4.835
106	2.09	4.605	17.475	2.17
107	16.41	2.385	2.035	5.345
108	1.97	2.075	15.395	2.3
109	16.935	6.095	2.45	2.09
110	1.59	1.75	11.94	3.055
111	18.48	9.93	1.805	2.49
112	2.365	2.055	6.145	10.16
113	18.66	12.94	3.99	2.42
114	1.63	1.685	2.06	14.885
115	19.37	15.82	10.22	2.46
116	2.425	2.08	1.945	12.095
117	19.715	17.86	15.205	2.685
118	1.955	2.055	2.08	2.27
119	19.61	19.835	18.75	14.83
120	1.545	1.585	2.005	2.06
121	19.78	19.62	19.825	19.83
122	2.12	2.46	1.815	2.28
123	19.485	19.46	18.32	14.67
124	2.41	1.655	2.465	2.11
125	19.82	18.6	15.86	2.925
126	1.81	2.05	2.305	1.925
127	18.83	15.84	10.59	2.06
128	2.44	1.765	2.315	11.415
129	18.735	13.725	3.985	1.95
130	1.865	2.025	1.525	14.935
131	17.69	9.83	2.38	2.395
132	1.72	1.825	5.94	10.7
133	17.33	6.54	1.665	1.85
134	1.575	1.815	11.77	2.99
135	16.56	3.135	1.625	5.69
136	1.69	2.22	15.645	2.205
137	14.995	1.93	2.075	5.59
138	2.185	4.43	17.77	1.99
139	14.24	2.31	1.775	2.66
140	1.82	7.665	17.99	2.22
141	13.05	1.975	1.68	2.205
142	2.395	10.875	15.32	1.66
143	11.31	1.745	2.04	3.39
144	1.625	13.02	12.085	2.465
145	10.485	1.72	1.985	4.795
146	1.79	14.465	7.57	2.065
147	8.99	2.08	1.77	4.845
148	2.275	15.575	1.915	1.655
149	7.69	2.145	6.385	3.155
150	1.925	15.4	2.07	2.255
151	6.87	2.42	10.295	2.025
152	2.045	14.915	2.265	3.595
153	5.72	1.99	12.345	2.08
154	1.58	13.13	1.94	4.34
155	4.505	1.83	13.615	2.315
156	2.3	11.895	1.69	3.325
157	2.86	2.255	12.71	2.22
158	2.415	9.29	2.335	2.845
159	2.445	1.905	9.995	2.28
160	2.375	7.215	2.375	2.03
161	1.51	1.605	7.335	2.35
162	2.645	5.255	2.01	2.58
163	1.86	2.115	3.99	1.985
164	3.38	3.25	2.285	3
165	1.75	2.165	1.59	2.175
166	3.6	2.185	3.185	2.7
167	2.475	3.765	2.06	2.715
168	4.6	2.405	5.63	1.92
169	1.89	5.085	2.4	2.99
170	4.98	2.15	7.06	2.375
171	1.845	6.12	1.98	3.79
172	5.4	1.835	7.755	1.84
173	1.565	6.22	2.25	2.66
174	5.335	2.245	7.875	2.025
175	2.035	6.29	1.83	2.48
176	5.365	2.41	7.28	2.21
177	2.08	6.21	2.33	2.225
178	5.645	2.29	5.23	2.345
179	2.16	6.465	2.295	2.01
180	6.185	2.285	3.61	2.25
181	2	5.74	2.075	1.85
182	6.015	2.1	2.375	2.48
183	1.56	5.2	3.045	1.705
184	5.935	2.305	1.87	2.275
185	2.115	4.025	3.9	1.995
186	4.925	2.275	1.865	2.38
187	1.98	3.43	3.64	1.865
188	5.325	2.34	1.68	3.17
189	1.555	3.095	3.475	1.785
190	4.835	2.15	1.61	2.255
191	1.975	2.86	3.46	1.54
192	4.52	1.75	2.01	2.48
193	2.45	2.395	3.005	2.455
194	4.51	2.46	1.92	1.89
195	2.41	2.24	2.815	2.255
196	4.25	2.22	1.995	2.08
197	2.29	2.055	2.025	1.83
198	3.67	2.265	1.79	1.785
199	2.475	2.425	1.55	1.915
200	3.31	2.155	2.025	2.255
201	2.49	1.9	1.96	2.03
202	3.44	2.05	2.485	2.055
203	1.92	2.225	2.055	2.67
204	2.565	2.175	1.895	2.175
205	2.09	2.395	1.905	1.955
206	2.84	2.185	2.495	2.235
207	2.49	2.09	2.47	2.35
208	2.86	1.82	1.975	1.85
209	1.8	2.235	1.995	1.875
210	2.415	2.46	2.46	2.025
211	2.14	1.95	2.14	2.41
212	2.46	2.335	2.445	2.03
213	1.67	1.745	2.255	1.705
214	1.985	1.72	2.2	2.045
215	2.2	2.63	2.015	2.155
216	2.285	1.79	1.93	2.115
217	1.545	2.075	1.875	2.37
218	2.055	2.02	2.03	2.355
219	1.575	1.72	2.46	2.13
220	2.14	2.33	1.98	2.2
221	2.02	1.84	1.97	2.285
222	1.95	1.95	2.115	1.715
223	1.575	1.775	2.165	2.265
224	2.035	1.79	2	1.785
225	2.055	2.04	2.455	2.1
226	2.3	2.03	2.64	1.81
227	2.275	1.84	2.17	2.45
228	2.2	2.49	2.13	1.67
229	2.47	1.84	2.2	1.915
230	2.325	2.47	2.385	1.735
231	2.01	1.77	2.065	2.405
232	2.315	2.33	2.47	2.425
233	1.73	1.905	2.23	2.05
234	1.93	2.62	1.915	2.385
235	1.675	2.09	2.535	1.975
236	1.79	1.975	2.08	2.08
237	2.11	2.25	1.825	2.2
238	2.15	2.18	2.105	2.25
239	2.01	1.915	2.51	2.455
240	1.83	1.88	1.525	2.46
241	1.575	2.205	2.29	1.65
242	2.14	2.325	1.975	1.975

## Sheet: Fig3b
Index of coefficients	Target, Unit: μS				Mapped, Unit: μS
	δ	θ	α	β	δ	θ	α	β
1	-0.0400184	-0.276713	0.297472	-0.0022628	0.72	-0.865	-0.08	0.285
2	-0.0200087	-0.298013	0.24674	0.0177533	0.28	-0.335	-0.38	0.255
3	-0.00217064	-0.307935	0.166406	0.00331203	0	0.33	0.275	-0.35
4	0.013652	-0.30572	0.0644993	-0.0183272	-0.035	-0.095	0.185	-0.455
5	0.0273254	-0.290458	-0.0482415	-0.00757571	0.44	0.215	-0.44	0.235
6	0.0383784	-0.261436	-0.158605	0.0443321	0.36	0.175	0.32	-0.015
7	0.0459717	-0.218604	-0.251905	0.097903	0.06	-0.74	-0.435	0.12
8	0.0488875	-0.163054	-0.313939	0.0976705	-0.42	-0.555	-0.66	-0.01
9	0.0455405	-0.0974335	-0.333724	0.0298	-0.065	-0.85	-0.1	-0.32
10	0.0340116	-0.0261678	-0.306484	-0.0539865	0.02	-0.03	-0.145	0.485
11	0.0121052	0.0445861	-0.236023	-0.0816751	-0.155	0.06	-0.035	-0.165
12	-0.0225721	0.107317	-0.135574	-0.038958	-0.605	0.425	-0.795	0.25
13	-0.0725112	0.153884	-0.0264099	0.00488642	0.29	0.425	0.14	0.52
14	-0.140183	0.176545	0.066032	-0.0330357	-0.09	0.415	0.24	-0.305
15	-0.227908	0.169207	0.118077	-0.145147	0.275	-0.095	0.075	-0.145
16	-0.337713	0.128752	0.114656	-0.214398	-0.47	0.62	0.66	0.195
17	-0.471184	0.0562625	0.0554179	-0.125513	-0.52	0.435	-0.465	0.205
18	-0.629322	-0.0420414	-0.0417555	0.0961255	-0.065	0.235	-0.075	-0.585
19	-0.812403	-0.154337	-0.141385	0.278654	-1.03	-0.02	-0.25	0.34
20	-1.01985	-0.263369	-0.196002	0.26771	-0.82	-0.615	-0.43	0.255
21	-1.25012	-0.347346	-0.156421	0.100802	-0.715	-1.24	-0.705	-0.235
22	-1.50063	-0.381591	0.0149033	-0.0129891	-0.965	0.025	-0.075	-0.71
23	-1.76769	-0.340886	0.330135	0.0791961	-1.325	0.03	-0.165	-0.535
24	-2.04646	-0.202346	0.765275	0.272549	-2.04	0.28	0.3	0.335
25	-2.33101	0.0514032	1.25567	0.277891	-2.975	-0.2	1.575	-0.01
26	-2.61434	0.429072	1.70029	-0.062739	-2.795	0.43	1.48	-0.145
27	-2.88843	0.927907	1.97567	-0.546994	-2.93	0.985	2.095	-0.785
28	-3.14446	1.53163	1.95838	-0.759011	-2.905	1.72	2.07	-1.165
29	-3.37289	2.20941	1.55264	-0.491246	-3.04	2.04	1.915	-0.36
30	-3.56371	2.91616	0.718059	0.000777676	-3.96	3.175	0.185	-0.44
31	-3.70663	3.59433	-0.508555	0.233317	-3.475	3.32	-1	0.305
32	-3.79141	4.17712	-2.00309	0.022728	-4.15	4.225	-2.705	0.335
33	-3.80802	4.59316	-3.55996	-0.263801	-4.135	5.305	-3.41	0.715
34	-3.74706	4.77217	-4.91549	-0.0738133	-3.7	4.98	-5.03	-0.065
35	-3.59994	4.65147	-5.78701	0.676534	-3.225	4.445	-5.745	0.795
36	-3.35922	4.18244	-5.92256	1.38051	-3.76	4.33	-6.01	1.03
37	-3.01888	3.33676	-5.15292	1.28736	-3.425	3.725	-4.975	1.005
38	-2.57454	2.11151	-3.4364	0.317205	-2.205	2.2	-3.5	0.16
39	-2.02374	0.53268	-0.886693	-0.747427	-1.435	1.03	-1.035	-0.58
40	-1.36605	-1.34337	2.22357	-1.00869	-1.195	-0.75	1.86	-1.455
41	-0.603248	-3.43082	5.48751	-0.426173	-0.415	-3.32	5.29	-0.05
42	0.26058	-5.6179	8.41574	0.0647495	-0.06	-5.655	8.29	0.555
43	1.21904	-7.77279	10.509	-0.447674	0.815	-8.075	10.39	-0.53
44	2.26345	-9.75166	11.3406	-1.71645	2.66	-10.115	11.095	-1.015
45	3.3829	-11.4084	10.6357	-2.36183	3.815	-11.605	10.245	-1.63
46	4.56441	-12.6055	8.33254	-1.23635	3.86	-12.855	8.225	-1.18
47	5.79315	-13.2242	4.61298	1.19692	5.33	-12.935	4.87	1.355
48	7.05266	-13.1756	-0.10419	3.04218	7.19	-13.135	-0.115	2.64
49	8.32517	-12.4082	-5.21058	2.78118	8.435	-11.775	-5.155	2.265
50	9.59194	-10.9147	-9.99024	0.963327	10.085	-11.005	-10.15	1.67
51	10.8336	-8.7347	-13.725	-0.150215	9.91	-9.305	-13.575	0.03
52	12.0307	-5.95494	-15.8074	1.03248	11.085	-6	-15.63	1.43
53	13.1639	-2.70534	-15.8414	3.31686	12.625	-2.75	-15.79	2.665
54	14.2145	0.847958	-13.716	3.31629	14.44	0.31	-13.36	3.045
55	15.1649	4.51253	-9.63502	-1.26641	15.345	4.345	-9.49	-0.965
56	15.9989	8.08191	-4.09958	-8.59002	16.115	7.875	-4.34	-7.67
57	16.7021	11.3492	2.15827	-13.1208	17.03	11.255	1.93	-12.465
58	17.2623	14.1211	8.27967	-9.88805	16.945	13.74	8.275	-9.635
59	17.6697	16.231	13.406	0.847879	17.76	15.805	13.125	0.415
60	17.9171	17.5509	16.8087	12.8093	18.065	18.25	16.745	12.77
61	18	18	18	18	17.66	17.16	18.01	17.55
62	17.9171	17.5509	16.8087	12.8093	17.075	17.805	15.855	12.56
63	17.6697	16.231	13.406	0.847879	18.01	16.55	13.555	1
64	17.2623	14.1211	8.27967	-9.88805	16.39	14.075	8.275	-9.355
65	16.7021	11.3492	2.15827	-13.1208	16.87	11.7	2.46	-12.985
66	15.9989	8.08191	-4.09958	-8.59002	15.97	8.005	-3.56	-8.305
67	15.1649	4.51253	-9.63502	-1.26641	15.755	4.725	-10.105	-1.14
68	14.2145	0.847958	-13.716	3.31629	14.87	0.915	-14.02	3.485
69	13.1639	-2.70534	-15.8414	3.31686	12.81	-2.5	-15.695	3.6
70	12.0307	-5.95494	-15.8074	1.03248	12.42	-5.355	-16.215	0.44
71	10.8336	-8.7347	-13.725	-0.150215	10.655	-8.9	-13.64	0.545
72	9.59194	-10.9147	-9.99024	0.963327	9.685	-11.275	-10.045	0.925
73	8.32517	-12.4082	-5.21058	2.78118	8.695	-12.745	-5.585	2.73
74	7.05266	-13.1756	-0.10419	3.04218	6.715	-13.495	-0.145	3.19
75	5.79315	-13.2242	4.61298	1.19692	5.765	-13.255	4.315	0.9
76	4.56441	-12.6055	8.33254	-1.23635	4.825	-12.495	8.03	-1.57
77	3.3829	-11.4084	10.6357	-2.36183	4.14	-11.14	10.405	-2.26
78	2.26345	-9.75166	11.3406	-1.71645	2.205	-10.065	11.925	-1.01
79	1.21904	-7.77279	10.509	-0.447674	0.445	-7.035	10.375	-0.625
80	0.26058	-5.6179	8.41574	0.0647495	0.07	-5.31	7.62	0.25
81	-0.603248	-3.43082	5.48751	-0.426173	-1.135	-3.65	5.325	-0.23
82	-1.36605	-1.34337	2.22357	-1.00869	-1.52	-1.135	1.705	-1.015
83	-2.02374	0.53268	-0.886693	-0.747427	-1.85	-0.02	-1.595	-0.525
84	-2.57454	2.11151	-3.4364	0.317205	-2.125	1.36	-3.57	0.795
85	-3.01888	3.33676	-5.15292	1.28736	-3.09	2.935	-4.66	0.615
86	-3.35922	4.18244	-5.92256	1.38051	-3.555	4.285	-5.775	1.95
87	-3.59994	4.65147	-5.78701	0.676534	-3.77	3.975	-5.625	0.635
88	-3.74706	4.77217	-4.91549	-0.0738133	-3.33	3.88	-5.45	0.27
89	-3.80802	4.59316	-3.55996	-0.263801	-3.565	3.92	-2.9	-0.12
90	-3.79141	4.17712	-2.00309	0.022728	-4.025	4.18	-1.315	-0.24
91	-3.70663	3.59433	-0.508555	0.233317	-4.015	3.64	-0.3	-0.63
92	-3.56371	2.91616	0.718059	0.000777676	-4.375	2.895	1.175	-0.57
93	-3.37289	2.20941	1.55264	-0.491246	-2.81	1.75	2.035	-0.385
94	-3.14446	1.53163	1.95838	-0.759011	-3.345	1.09	1.96	-1.305
95	-2.88843	0.927907	1.97567	-0.546994	-3.28	0.945	1.865	-0.47
96	-2.61434	0.429072	1.70029	-0.062739	-2.545	1.11	1.45	-0.94
97	-2.33101	0.0514032	1.25567	0.277891	-2.06	-0.065	1.085	0.565
98	-2.04646	-0.202346	0.765275	0.272549	-1.84	0.02	0.82	0.175
99	-1.76769	-0.340886	0.330135	0.0791961	-1.38	-0.21	0.235	0.045
100	-1.50063	-0.381591	0.0149033	-0.0129891	-0.835	0.27	-0.475	-0.34
101	-1.25012	-0.347346	-0.156421	0.100802	-0.95	-0.15	-0.525	-0.025
102	-1.01985	-0.263369	-0.196002	0.26771	-0.645	0.05	0.16	0.495
103	-0.812403	-0.154337	-0.141385	0.278654	-0.75	0.21	-0.59	-0.28
104	-0.629322	-0.0420414	-0.0417555	0.0961255	-0.37	0.27	0.495	0.5
105	-0.471184	0.0562625	0.0554179	-0.125513	-0.615	-0.225	-0.465	-0.15
106	-0.337713	0.128752	0.114656	-0.214398	-0.32	-0.385	-0.305	0.38
107	-0.227908	0.169207	0.118077	-0.145147	-0.315	0.025	0.055	-0.34
108	-0.140183	0.176545	0.066032	-0.0330357	-0.085	0.84	0.085	0.04
109	-0.0725112	0.153884	-0.0264099	0.00488642	-0.51	0.055	-0.155	0.015
110	-0.0225721	0.107317	-0.135574	-0.038958	-0.565	-0.61	0.48	-0.07
111	0.0121052	0.0445861	-0.236023	-0.0816751	0.07	-0.11	-0.145	0.57
112	0.0340116	-0.0261678	-0.306484	-0.0539865	-0.46	-0.015	0.165	0.48
113	0.0455405	-0.0974335	-0.333724	0.0298	-0.245	0.01	-0.185	0.29
114	0.0488875	-0.163054	-0.313939	0.0976705	0.075	-0.65	0.04	0.78
115	0.0459717	-0.218604	-0.251905	0.097903	0.145	-0.63	-0.185	0.18
116	0.0383784	-0.261436	-0.158605	0.0443321	-0.305	-0.56	-0.405	-0.02
117	0.0273254	-0.290458	-0.0482415	-0.00757571	-0.2	-0.715	0.315	-0.335
118	0.013652	-0.30572	0.0644993	-0.0183272	-0.115	0.115	0.455	-0.105
119	-0.00217064	-0.307935	0.166406	0.00331203	-0.04	0.07	-0.28	-0.05
120	-0.0200087	-0.298013	0.24674	0.0177533	0.18	0.035	0.985	-0.005
121	-0.0400184	-0.276713	0.297472	-0.0022628	-0.565	-0.12	0.315	-0.325

## Sheet: Fig3c
Time step	Normal (μV)	Interictal (μV)	Ictal (μV)
1	-1	-34	47
2	-8	-17	40
3	-12	-3	17
4	-19	6	-23
5	-13	5	-37
6	-3	4	-32
7	-8	9	29
8	-15	8	177
9	-12	3	346
10	-23	-5	422
11	-34	-10	366
12	-53	-15	219
13	-66	-20	101
14	-74	-22	58
15	-63	-27	31
16	-38	-32	0
17	-19	-35	-43
18	-3	-32	-76
19	1	-35	-121
20	18	-29	-161
21	22	-20	-185
22	37	-6	-210
23	40	14	-224
24	30	28	-235
25	16	50	-211
26	-9	59	-178
27	-25	67	-135
28	-45	73	-105
29	-45	70	-98
30	-46	64	-102
31	-38	54	-107
32	-39	44	-102
33	-28	33	-96
34	-23	28	-103
35	-8	20	-124
36	23	15	-155
37	58	10	-165
38	89	7	-154
39	84	3	-122
40	74	1	-76
41	52	5	-27
42	33	14	31
43	17	19	52
44	5	24	35
45	-10	29	-6
46	-21	31	-39
47	-13	26	-54
48	-22	24	-69
49	-33	21	-67
50	-25	27	-60
51	7	21	-51
52	44	25	-44
53	59	24	-44
54	67	19	-58
55	47	14	-82
56	29	18	-92
57	11	20	-81
58	16	20	-41
59	6	23	13
60	-15	25	68
61	-28	20	126
62	-44	17	160
63	-41	15	154
64	-34	14	119
65	-8	12	79
66	8	15	44
67	24	11	23
68	40	10	1
69	45	6	-18
70	48	12	-36
71	56	16	-51
72	47	16	-65
73	28	15	-69
74	18	13	-66
75	24	15	-60
76	25	13	-51
77	28	14	-36
78	22	2	-25
79	21	-10	-20
80	19	-17	-12
81	7	-30	-7
82	20	-34	-2
83	16	-35	12
84	-4	-31	18
85	-19	-32	29
86	-34	-30	33
87	-22	-25	36
88	-10	-22	33
89	2	-19	26
90	8	-14	11
91	19	-3	4
92	41	4	0
93	45	14	5
94	28	21	15
95	17	25	17
96	-3	19	20
97	-11	21	13
98	-16	18	13
99	-36	23	4
100	-45	26	-3
101	-60	21	-1
102	-66	20	7
103	-62	16	21
104	-64	17	34
105	-55	9	49
106	-40	0	57
107	-29	-14	60
108	-35	-23	58
109	-36	-32	46
110	-37	-47	33
111	-39	-55	26
112	-47	-62	25
113	-42	-68	27
114	-45	-67	27
115	-40	-63	31
116	-30	-53	42
117	13	-48	48
118	46	-37	56
119	67	-27	60
120	63	-16	60
121	38	-1	63
122	12	5	65
123	-2	10	68
124	-7	6	65
125	-4	11	63
126	-1	9	60
127	6	11	58
128	12	10	56
129	26	21	59
130	43	26	74
131	99	30	100
132	136	35	119
133	167	26	116
134	156	16	116
135	108	7	95
136	45	6	30
137	-22	0	-8
138	-45	-2	2
139	-58	-5	125
140	-61	-11	231
141	-59	-21	360
142	-58	-31	413
143	-56	-28	439
144	-33	-35	401
145	2	-18	291
146	36	-11	185
147	75	2	108
148	92	8	43
149	87	12	-30
150	72	19	-88
151	48	17	-152
152	19	18	-201
153	-25	17	-242
154	-58	15	-269
155	-67	11	-289
156	-62	5	-300
157	-47	8	-297
158	-9	1	-312
159	30	6	-312
160	41	7	-293
161	44	7	-279
162	37	5	-269
163	40	13	-278
164	46	13	-298
165	47	7	-314
166	37	2	-311
167	9	5	-306
168	-17	3	-266
169	-42	-5	-233
170	-51	-17	-192
171	-53	-30	-166
172	-33	-41	-152
173	-10	-43	-150
174	30	-41	-156
175	60	-30	-168
176	91	-18	-173
177	94	0	-167
178	90	20	-154
179	73	31	-141
180	52	43	-129
181	-1	55	-111
182	-43	65	-95
183	-94	69	-79
184	-117	80	-64
185	-100	78	-49
186	-61	79	-41
187	-10	73	-35
188	34	73	-34
189	55	60	-27
190	81	50	-22
191	76	38	-10
192	60	29	-4
193	31	23	7
194	-1	11	11
195	-32	9	23
196	-57	6	25
197	-72	8	24
198	-85	9	30
199	-86	4	29
200	-60	-6	32
201	-34	-18	31
202	-18	-18	32
203	-5	-15	39
204	19	-9	43
205	37	3	46
206	59	7	40
207	70	10	36
208	60	6	29
209	37	6	36
210	0	1	43
211	-38	4	52
212	-76	8	62
213	-92	14	63
214	-90	11	57
215	-67	8	43
216	-29	7	29
217	-10	3	21
218	20	4	18
219	42	1	21
220	73	-1	25
221	98	-3	28
222	127	-8	31
223	123	-7	37
224	119	-12	41
225	81	-11	41
226	37	-7	37
227	-5	2	32
228	-5	6	28
229	-2	17	32
230	4	20	43
231	17	17	46
232	17	10	53
233	13	9	51
234	13	8	39
235	9	4	19
236	4	6	-2
237	-11	-2	-13
238	-6	-7	-12
239	-17	-9	-3
240	-16	-2	11
241	-15	2	26
242	-4	6	37
243	-5	12	53
244	9	19	65
245	22	25	78
246	37	33	79
247	44	44	59
248	54	50	0
249	59	47	-62
250	23	45	-68
251	-4	37	30
252	-43	34	245
253	-55	28	450
254	-51	30	504
255	-47	30	389
256	-34	30	240
257	-31	27	122
258	-15	22	89
259	-7	15	30
260	10	3	-53
261	8	0	-124
262	14	-5	-172
263	17	-8	-213
264	16	-5	-236
265	14	-6	-252
266	13	-11	-259
267	-6	-15	-251
268	-32	-10	-240
269	-43	-7	-234
270	-32	1	-243
271	-6	3	-244
272	14	5	-273
273	26	3	-288
274	35	1	-302
275	28	4	-289
276	31	6	-275
277	30	14	-263
278	21	26	-260
279	17	34	-235
280	17	38	-195
281	17	37	-162
282	11	33	-149
283	6	22	-164
284	9	26	-194
285	1	25	-225
286	-4	27	-230
287	-20	12	-224
288	-29	1	-186
289	-40	-10	-164
290	-31	-12	-150
291	-38	-11	-109
292	-43	-3	-62
293	-48	0	-12
294	-49	4	-3
295	-49	12	-33
296	-45	20	-51
297	-32	24	-71
298	-25	25	-69
299	-19	17	-64
300	-30	11	-54
301	-17	-1	-49
302	2	-3	-49
303	19	-6	-43
304	37	-9	-39
305	21	-13	-29
306	4	-13	-18
307	-32	-11	-8
308	-47	-7	-1
309	-74	0	8
310	-82	5	13
311	-82	11	22
312	-86	15	27
313	-87	12	34
314	-90	9	42
315	-81	1	45
316	-58	-1	55
317	-27	-2	58
318	12	-5	52
319	19	0	47
320	16	7	40
321	-10	2	42
322	-32	0	39
323	-59	-8	53
324	-67	-11	60
325	-63	-13	64
326	-68	-19	60
327	-86	-24	64
328	-117	-31	61
329	-129	-34	56
330	-138	-36	44
331	-117	-33	35
332	-88	-27	29
333	-66	-21	34
334	-51	-11	45
335	-41	-11	45
336	-27	-8	45
337	-36	-2	42
338	-50	1	37
339	-80	9	29
340	-105	10	20
341	-127	9	20
342	-120	4	21
343	-125	4	34
344	-123	8	49
345	-120	9	59
346	-95	2	64
347	-61	0	65
348	-21	-8	63
349	16	-12	59
350	40	-15	49
351	51	-15	20
352	50	-24	-23
353	34	-28	-45
354	13	-25	-31
355	-9	-18	35
356	-22	-16	189
357	-51	-7	309
358	-76	1	328
359	-93	4	236
360	-93	0	99
361	-79	0	22
362	-61	-1	15
363	-44	-7	-14
364	-27	-11	-58
365	-17	-12	-99
366	0	-12	-127
367	40	-19	-158
368	64	-21	-184
369	76	-23	-205
370	65	-19	-220
371	37	-21	-212
372	1	-16	-185
373	-21	-25	-163
374	-30	-29	-155
375	-19	-35	-170
376	0	-29	-183
377	9	-23	-184
378	13	-13	-176
379	11	-9	-181
380	16	-8	-200
381	-3	-2	-225
382	-20	1	-215
383	-31	3	-183
384	-21	1	-157
385	-4	4	-142
386	4	9	-147
387	6	13	-149
388	10	7	-156
389	-3	7	-148
390	-4	-1	-129
391	-6	-10	-111
392	-3	-20	-126
393	-13	-26	-139
394	-14	-37	-154
395	-6	-44	-128
396	-1	-50	-103
397	15	-51	-108
398	20	-48	-101
399	14	-40	-46
400	-9	-25	51
401	-15	-13	144
402	-14	1	177
403	-3	15	146
404	1	24	95
405	7	27	65
406	17	29	51
407	17	28	37
408	22	23	15
409	6	24	-16
410	-9	26	-25
411	-26	29	-36
412	-20	27	-39
413	-16	24	-46
414	-17	15	-41
415	-17	8	-34
416	-37	-1	-26
417	-28	-7	-21
418	-13	-9	-14
419	12	-15	-17
420	37	-13	-16
421	52	-14	-12
422	81	-19	-7
423	109	-23	3
424	125	-24	7
425	140	-22	12
426	149	-24	4
427	138	-23	8
428	119	-21	7
429	107	-18	15
430	89	-6	18
431	65	1	22
432	42	13	28
433	13	18	28
434	-5	25	25
435	-24	30	14
436	-34	28	5
437	-41	18	13
438	-43	10	24
439	-20	5	44
440	8	3	57
441	29	3	70
442	31	-1	73
443	26	-8	76
444	17	-17	68
445	10	-21	61
446	0	-26	59
447	-8	-30	59
448	-24	-29	69
449	-31	-27	79
450	-30	-25	80
451	-18	-24	82
452	-8	-18	84
453	-5	-17	81
454	3	-11	80
455	9	-7	74
456	25	-1	62
457	48	2	48
458	57	8	37
459	53	15	35
460	47	14	40
461	15	14	44
462	-22	12	53
463	-53	5	52
464	-52	-5	46
465	-27	-9	20
466	-31	-8	5
467	-26	-11	-2
468	-34	-8	9
469	-14	-6	30
470	2	-2	89
471	21	2	93
472	35	11	99
473	37	16	101
474	34	18	103
475	14	18	100
476	-17	22	104
477	-41	26	101
478	-58	29	102
479	-59	29	102
480	-56	23	104

## Sheet: Fig3d
Time step	Normal (μV)		Interictal (μV)		Ictal (μV)
	software	experimental	software	experimental	software	experimental
1	7.5089	12.0605	7.81614	12.0602	-41.0302	-33.3754
2	4.32522	16.7576	11.8899	14.765	-25.4093	-20.8295
3	0.744774	7.74512	15.2714	17.2392	-7.07415	2.47491
4	-2.99428	5.91422	17.6721	17.4775	13.0577	29.8068
5	-6.64562	5.03327	18.8706	19.6583	33.8038	37.9722
6	-9.95492	0.149508	18.7328	20.1547	53.8665	64.5868
7	-12.6918	0.437743	17.2175	21.2716	71.9474	85.0002
8	-14.6604	-9.21611	14.3905	16.6521	86.9283	109.474
9	-15.7307	-9.49217	10.4193	10.0194	97.9353	121.325
10	-15.8133	-8.96442	5.55437	3.53044	104.268	130.164
11	-14.9187	-4.32017	0.129445	2.00177	105.466	113.601
12	-13.133	-0.191503	-5.46985	-2.8285	101.356	109.452
13	-10.617	-1.27543	-10.8397	-11.053	92.1062	99.8413
14	-7.58759	3.69359	-15.5958	-13.9862	78.1459	91.2677
15	-4.31108	7.49748	-19.3804	-17.9359	60.2047	63.5606
16	-1.03425	8.86559	-21.8951	-17.5498	39.2528	45.9831
17	1.989	12.2798	-22.9484	-19.3109	16.3961	23.2524
18	4.54524	5.64222	-22.4339	-17.9654	-7.1081	9.48168
19	6.452	14.3461	-20.3761	-19.2833	-30.0437	-38.5395
20	7.58643	14.2568	-16.8946	-12.3452	-51.2203	-39.1464
21	7.92472	15.3773	-12.2197	-7.49132	-69.585	-53.2923
22	7.46185	12.1092	-6.6699	-3.27961	-84.2954	-63.6093
23	6.28951	11.9022	-0.622077	5.10047	-94.6777	-81.529
24	4.55617	15.8644	5.51209	12.2966	-100.372	-81.8269
25	2.44648	15.2392	11.3288	17.0481	-101.243	-89.0985
26	0.174764	9.04827	16.4434	19.1441	-97.4323	-74.0147
27	-2.05548	8.44338	20.5324	25.637	-89.3271	-79.907
28	-4.04766	2.30518	23.3478	29.3937	-77.5399	-66.3348
29	-5.61109	1.79367	24.7341	26.7993	-62.8094	-41.1325
30	-6.61154	4.67196	24.6287	26.488	-46.0216	-25.5852
31	-6.96495	1.3877	23.0694	26.9825	-28.1407	-5.74562
32	-6.63724	2.75987	20.2045	23.2731	-10.1271	9.64719
33	-5.65398	1.64346	16.255	17.2687	7.10092	16.4995
34	-4.07358	8.54081	11.5191	14.2213	22.7267	37.586
35	-2.0272	12.4218	6.32575	6.87538	36.016	49.6575
36	0.329592	10.8345	1.02865	1.31624	46.4355	57.8559
37	2.83363	13.5342	-4.03125	-2.76152	53.6307	69.1771
38	5.31614	9.47047	-8.54696	-10.9407	57.4179	69.8171
39	7.63723	15.7914	-12.2785	-11.8803	57.7986	60.9676
40	9.64736	17.0214	-15.0393	-12.8082	54.9388	76.5039
41	11.2435	18.2393	-16.721	-16.7224	49.196	69.7288
42	12.3224	17.4883	-17.3047	-16.3737	41.0368	56.0684
43	12.8156	15.6655	-16.8425	-14.5259	31.0379	53.0008
44	12.6964	17.4842	-15.4587	-13.1431	19.8957	49.9554
45	11.982	19.0513	-13.3335	-11.183	8.30274	31.2192
46	10.7121	19.2502	-10.6895	-10.068	-3.02947	13.8844
47	8.97038	17.33	-7.76798	-7.15643	-13.4361	8.08032
48	6.85143	10.4083	-4.80875	-2.38526	-22.2625	-9.92761
49	4.46067	9.73841	-2.0348	-0.496099	-29.0266	-22.6612
50	1.88254	8.06177	0.374752	4.18643	-33.3299	-26.4128
51	-0.790513	7.11993	2.28576	6.97979	-34.9653	-24.2611
52	-3.44028	7.15241	3.62133	7.93323	-33.845	-27.428
53	-5.97	1.95605	4.36244	10.5907	-30.064	-15.1689
54	-8.27856	3.42565	4.53553	8.56164	-23.8807	5.23348
55	-10.3033	-2.78562	4.22404	9.29249	-15.7036	11.9754
56	-11.9685	-5.42034	3.54273	8.24054	-6.08362	9.21685
57	-13.2409	-4.29581	2.64847	5.80965	4.36086	18.6291
58	-14.0563	-7.06856	1.69925	7.70275	14.953	19.7325
59	-14.3735	-7.06044	0.851943	5.87663	24.9554	47.3954
60	-14.1348	-8.19308	0.241174	0.93604	33.7043	37.8398
61	-13.3239	-6.86557	-0.0179997	2.47062	40.5825	53.8174
62	-11.9639	-4.99001	0.152346	3.51074	45.1167	38.1929
63	-10.1044	-10.8034	0.784529	2.30908	46.9671	65.8227
64	-7.81843	-4.47444	1.85783	5.63432	45.9546	60.4379
65	-5.22232	-1.69358	3.29238	5.24231	42.0897	57.0835
66	-2.42972	3.71794	4.97528	7.52743	35.6017	34.5295
67	0.420814	8.87776	6.76151	10.894	26.9097	23.8483
68	3.15802	8.11049	8.49415	13.319	16.58	22.4138
69	5.6203	10.6275	9.98552	13.3269	5.2977	12.6044
70	7.67035	17.0539	11.0656	12.5153	-6.20521	18.3422
71	9.13701	14.4354	11.5824	13.3466	-17.2961	-8.87935
72	9.94019	10.0469	11.4137	13.3446	-27.3528	-7.96351
73	10.0221	15.3042	10.4883	14.696	-35.8086	-18.0378
74	9.41415	18.016	8.77318	12.9053	-42.1305	-27.119
75	8.2079	16.5586	6.2906	8.40799	-45.9298	-29.3148
76	6.53042	8.34189	3.10636	7.45257	-46.9825	-30.9148
77	4.54186	12.3285	-0.648495	1.39503	-45.3247	-24.6584
78	2.39234	7.87503	-4.80625	-0.842807	-41.2183	-34.5892
79	0.273069	6.20245	-9.14822	-5.64156	-35.1032	-19.6157
80	-1.62974	4.39591	-13.4386	-10.2532	-27.4591	-8.78005
81	-3.11056	2.69897	-17.4176	-12.9559	-18.8784	-1.59673
82	-4.01049	4.95208	-20.8318	-17.5045	-9.91781	13.6857
83	-4.21205	2.00883	-23.4528	-18.1585	-1.1527	13.9064
84	-3.67879	9.9008	-25.0685	-21.3872	6.91053	31.2082
85	-2.42974	9.05639	-25.5428	-19.3345	13.8575	38.568
86	-0.551469	10.6356	-24.7599	-20.1777	19.388	34.1433
87	1.81229	9.17006	-22.7016	-18.7731	23.2582	25.8786
88	4.49311	6.82358	-19.3951	-17.9418	25.3894	51.8974
89	7.27098	10.9522	-14.9401	-11.7759	25.8486	47.1306
90	9.92941	17.5492	-9.51611	-6.67577	24.7625	48.2671
91	12.2384	23.5006	-3.34467	0.36673	22.3939	49.9554
92	13.9799	25.4736	3.28798	7.71457	19.0523	37.9391
93	14.9891	26.3708	10.0673	15.7933	15.0908	40.2121
94	15.1474	27.3898	16.6617	21.7484	10.8455	44.7362
95	14.3792	20.5777	22.7399	24.7722	6.63798	34.5405
96	12.693	14.2974	27.9784	30.7115	2.72676	39.8811
97	10.1735	14.5044	32.0853	35.8964	-0.705378	22.0387
98	6.94656	9.48265	34.8343	36.6706	-3.48626	17.0622
99	3.18764	11.1633	36.0449	38.7292	-5.53934	8.64307
100	-0.895145	9.64504	35.6213	37.7777	-6.83262	20.1629
101	-5.07453	6.58406	33.5489	34.7794	-7.37972	23.2304
102	-9.12891	-4.30799	29.896	31.9349	-7.25235	26.7172
103	-12.8639	-11.0145	24.8063	30.089	-6.47904	22.4028
104	-16.1159	-1.75447	18.5056	23.4464	-5.16182	30.1158
105	-18.7547	-6.95895	11.2814	12.8187	-3.4102	26.8276
106	-20.7063	-8.67212	3.46587	8.84137	-1.29504	27.2138
107	-21.9247	-12.2243	-4.57948	-1.8652	1.14686	36.5598
108	-22.4094	-14.8144	-12.476	-9.01408	3.82959	20.9904
109	-22.2136	-10.5274	-19.8395	-15.2391	6.69619	31.2744
110	-21.4058	-15.5817	-26.3182	-21.9821	9.64822	38.7887
111	-20.0611	-11.3231	-31.5932	-26.4361	12.5618	25.4152
112	-18.2577	-10.3366	-35.4273	-30.2736	15.2696	32.9295
113	-16.0643	-11.0714	-37.6423	-33.1556	17.5591	41.4259
114	-13.5693	-12.6709	-38.1437	-31.6309	19.1476	29.0785
115	-10.8203	-5.1727	-36.9294	-31.3984	19.7267	30.6233
116	-7.87194	-7.58413	-34.0773	-28.5873	19.0145	36.3943
117	-4.72107	0.263178	-29.7333	-25.004	16.7085	34.6619
118	-1.38946	7.09558	-24.1286	-19.9492	12.6329	22.8773
119	2.11529	2.75175	-17.544	-12.95	6.65611	18.6401
120	5.75012	16.0796	-10.3064	-4.98163	-1.21865	31.0426
121	9.4643	16.4368	-2.77523	0.0180527	-10.8567	-9.14418
122	13.1731	19.7373	4.68213	5.87466	-21.9627	-22.1536
123	16.7656	24.5764	11.7173	15.0526	-34.1021	-40.8677
124	20.1068	22.6562	18.0003	19.9242	-46.6666	-60.4204
125	23.0149	32.1274	23.2639	26.2378	-58.9134	-57.6398
126	25.3207	30.7552	27.2809	28.2393	-70.0062	-77.8767
127	26.8482	31.4819	29.905	31.3715	-79.0269	-62.5721
128	27.4629	32.3791	31.0481	33.958	-85.1098	-77.8436
129	27.0814	29.0299	30.7158	31.3596	-87.479	-92.8612
130	25.6289	28.6686	28.9741	29.9177	-85.5302	-80.3814
131	23.1253	32.2736	25.9657	29.9886	-78.8463	-58.7101
132	19.643	26.5657	21.8797	25.7	-67.2891	-73.2643
133	15.3082	24.6455	16.9448	20.0463	-51.0213	-55.0799
134	10.3028	20.6711	11.4345	13.9908	-30.5177	-22.3301
135	4.86573	21.4059	5.62558	9.46584	-6.55734	-1.24364
136	-0.716985	8.894	-0.193504	2.72277	19.8354	32.775
137	-6.16185	-0.276756	-5.75438	-5.93508	47.3725	46.7003
138	-11.1695	0.328133	-10.8054	-10.8067	74.6453	67.4447
139	-15.4886	-9.19176	-15.1336	-13.3676	100.152	95.4828
140	-18.8991	-11.5829	-18.565	-16.3895	122.448	126.257
141	-21.2356	-16.7224	-20.9679	-17.0967	140.185	150.809
142	-22.398	-19.4546	-22.2791	-18.1821	152.245	168.684
143	-22.3387	-16.2637	-22.465	-18.4461	157.798	169.048
144	-21.1518	-22.2314	-21.552	-16.0467	156.368	164.359
145	-18.969	-15.9876	-19.6091	-14.9771	147.884	153.611
146	-15.9972	-12.9469	-16.7424	-12.0163	132.645	140.105
147	-12.4746	-5.25795	-13.0944	-8.43886	111.366	102.898
148	-8.65153	-1.74635	-8.82505	-4.91268	85.0799	88.2222
149	-4.79531	-4.33235	-4.13405	-2.9526	55.1107	63.5717
150	-1.16718	9.54355	0.777399	5.55553	22.9668	30.6785
151	2.00296	4.74098	5.69451	9.73769	-9.72447	0.389435
152	4.54256	12.162	10.3979	12.5508	-41.3325	-38.0319
153	6.32041	12.0768	14.6738	16.7566	-70.3091	-56.4481
154	7.27394	9.8196	18.3346	21.6794	-95.2914	-77.5677
155	7.39432	10.0672	21.1969	26.3836	-115.209	-98.1687
156	6.75782	8.14297	23.1091	24.2186	-129.269	-115.768
157	5.51516	11.3257	23.949	28.0994	-137.092	-115.603
158	3.84405	3.59209	23.64	24.5063	-138.645	-120.811
159	1.9471	3.75042	22.1487	22.9973	-134.216	-119.421
160	0.00813975	9.02391	19.5053	21.8547	-124.418	-110.119
161	-1.77174	5.01297	15.7751	17.6883	-110.123	-103.951
162	-3.24771	10.9522	11.0885	13.3545	-92.3868	-80.0283
163	-4.27098	6.77486	5.62272	4.03671	-72.3791	-59.5487
164	-4.76629	6.94943	-0.395101	-2.32222	-51.3	-29.0279
165	-4.69097	2.01695	-6.69836	-5.0624	-30.3048	-7.66558
166	-4.05891	3.64081	-12.9996	-12.296	-10.4056	-4.3222
167	-2.93198	8.67884	-18.9959	-17.2661	7.49376	27.7103
168	-1.45002	5.97511	-24.3707	-23.2606	22.7376	31.9585
169	0.250271	4.7288	-28.8341	-25.9988	34.8548	39.1087
170	2.02796	4.48522	-32.1169	-28.4632	43.6357	55.8036
171	3.75407	8.69508	-34.0062	-30.6144	49.0906	57.8118
172	5.31068	5.48389	-34.3453	-31.4417	51.4399	70.8102
173	6.58898	5.31339	-33.0659	-29.3851	51.0466	57.227
174	7.52083	13.3759	-30.1782	-25.0257	48.3881	45.4865
175	8.05079	12.3934	-25.768	-21.4601	44.0252	46.5899
176	8.16356	13.4895	-20.0209	-18.5702	38.5272	40.7087
177	7.87717	18.0607	-13.1819	-9.81781	32.4572	44.1293
178	7.2385	12.3285	-5.57844	-1.86914	26.2793	39.7928
179	6.29243	10.9522	2.41895	6.67248	20.3902	27.8317
180	5.09539	13.6032	10.4054	16.4079	15.1325	27.622
181	3.70565	8.76815	17.978	21.6735	10.6859	18.4746
182	2.18969	9.83178	24.7514	29.6241	7.17223	13.2113
183	0.654993	4.39591	30.37	33.2015	4.59109	18.5629
184	-0.819628	2.02101	34.5448	36.4874	2.87847	30.0496
185	-2.14638	1.7003	37.0655	41.0537	1.92761	14.1161
186	-3.24198	1.67188	37.8176	41.4319	1.58055	12.6926
187	-4.04613	1.58257	36.7765	42.344	1.66221	24.1242
188	-4.50819	0.624487	34.0241	38.0318	2.03122	22.2373
189	-4.60142	0.340312	29.7417	35.9713	2.54988	19.9863
190	-4.28132	4.16451	24.1899	27.4749	3.07384	15.2195
191	-3.57458	6.19433	17.6927	24.0079	3.3981	16.2236
192	-2.4819	4.78969	10.6094	13.5791	3.38812	12.2954
193	-1.11284	1.77743	3.33702	6.11499	3.0031	17.3381
194	0.423293	7.74106	-3.75441	-2.47588	2.33293	16.1353
195	1.97546	10.8142	-10.2984	-6.01584	1.55003	19.6553
196	3.37491	13.8143	-15.9799	-13.7301	0.72092	14.9988
197	4.49147	9.54355	-20.5375	-18.2708	-0.137182	11.843
198	5.17762	8.07801	-23.7945	-22.6874	-0.980183	13.5644
199	5.35186	10.9685	-25.6534	-21.992	-1.68677	10.6072
200	4.91895	7.74106	-26.1084	-22.4707	-2.12388	7.53964
201	3.84146	6.18621	-25.2433	-24.9075	-2.2967	-4.24496
202	2.1017	3.19019	-23.2073	-19.9176	-2.18961	1.79079
203	-0.253431	3.35257	-20.2103	-19.9787	-1.88131	9.0072
204	-3.1199	2.45133	-16.4967	-14.5062	-1.45381	8.08032
205	-6.33376	-6.19573	-12.3442	-9.24456	-1.01662	13.123
206	-9.6887	-0.796392	-8.00498	-3.17323	-0.6537	4.11902
207	-12.9253	-5.20924	-3.75288	1.33791	-0.447884	10.3423
208	-15.7849	-9.96715	0.181948	5.26989	-0.417559	5.21141
209	-18.0287	-6.3703	3.61309	7.43484	-0.580205	6.25967
210	-19.449	-11.725	6.39681	11.5481	-0.958305	14.6568
211	-19.8632	-10.2635	8.46702	12.7635	-1.51474	22.5683
212	-19.142	-14.0552	9.79391	12.0543	-2.17839	29.1668
213	-17.2098	-9.25265	10.4181	14.5384	-2.84469	22.7338
214	-14.0972	-10.3406	10.4133	15.1392	-3.39585	17.9229
215	-9.89672	-6.00087	9.88574	14.4852	-3.71147	15.5064
216	-4.78951	-0.211801	8.962	11.5953	-3.63708	32.9405
217	0.958443	3.12117	7.7755	9.58207	-3.05692	26.0441
218	7.02006	8.60983	6.45923	7.7717	-1.84081	14.2706
219	13.0346	22.9363	5.12006	5.38611	0.0497742	19.1367
220	18.6068	23.9837	3.8619	6.20363	2.58779	21.6525
221	23.343	33.869	2.74898	6.10711	5.69724	36.637
222	26.9173	35.7649	1.81159	4.48979	9.22062	27.3572
223	29.0701	42.5485	1.05474	3.56984	12.9192	32.3116
224	29.6381	43.9857	0.445684	5.90027	16.4682	30.4247
225	28.573	38.7162	-0.066363	2.94931	19.4751	47.903
226	25.9155	32.6673	-0.548559	1.78508	21.5298	46.1706
227	21.8378	26.659	-1.04668	2.69519	22.2241	39.9804
228	16.5742	18.9822	-1.61334	1.61173	21.1604	29.8289
229	10.4716	14.3096	-2.29511	2.37803	18.0911	19.3353
230	3.91632	11.9144	-3.12039	-2.51922	12.8424	28.9572
231	-2.65101	-2.70849	-4.08996	-1.27028	5.37266	13.123
232	-8.79829	-4.79921	-5.18293	-2.63544	-4.19251	10.8058
233	-14.1292	-6.17543	-6.33134	-4.79843	-15.5434	-14.2199
234	-18.321	-6.81686	-7.4502	-5.20423	-28.1576	-23.7536
235	-21.1256	-16.1947	-8.44947	-5.2062	-41.3181	-29.1383
236	-22.4124	-17.5181	-9.21568	-5.05846	-54.2352	-53.9985
237	-22.1658	-11.0308	-9.64159	-6.0513	-66.0359	-53.3806
238	-20.4831	-3.5732	-9.63284	-6.98702	-75.7929	-67.7031
239	-17.5442	-5.75323	-9.10689	-3.19884	-82.662	-74.1691
240	-13.6057	-2.26599	-8.02691	-3.68148	-85.8443	-67.8796
241	-9.01733	-4.86822	-6.37928	-3.11217	-84.7512	-61.1046
242	-4.1581	1.54197	-4.19916	-1.77261	-78.9898	-61.1046
243	0.609284	7.93186	-1.55088	0.742987	-68.4664	-62.4176
244	4.94914	11.5653	1.45647	5.5772	-53.3546	-36.465
245	8.60511	11.5165	4.69126	5.94754	-34.1453	-19.2626
246	11.3746	21.7996	7.97818	12.5961	-11.6477	14.2264
247	13.1375	22.027	11.144	12.6059	13.1336	17.7243
248	13.819	23.2083	13.9948	16.2956	38.938	38.7115
249	13.4383	18.3814	16.356	18.9629	64.4234	66.6282
250	12.0496	19.1609	18.0612	21.311	88.1923	85.7506
251	9.81293	16.2785	18.9848	23.4346	108.893	118.754
252	6.90443	16.5708	19.0374	20.6905	125.31	123.057
253	3.5515	9.51513	18.1789	21.703	136.449	151.669
254	-0.0083089	2.03725	16.4244	19.1835	141.6	150.047
255	-3.55151	4.46492	13.8281	17.7376	140.39	151.504
256	-6.87968	3.77072	10.5062	13.1811	132.825	139.057
257	-9.82494	-5.39192	6.6052	8.8394	119.251	112.663
258	-12.2505	-4.53127	2.3199	5.34868	100.369	101.463
259	-14.0452	-1.42158	-2.14571	1.09954	77.1817	73.8225
260	-15.1373	-2.75314	-6.5748	-4.71175	50.9239	50.2092
261	-15.4874	-6.31346	-10.7345	-6.7526	22.9818	24.2345
262	-15.1087	-0.597469	-14.4153	-10.4482	-5.19617	3.68868
263	-14.048	-5.64362	-17.4206	-12.8653	-32.1916	-31.5548
264	-12.3849	-2.07924	-19.6042	-16.4368	-56.7056	-44.0677
265	-10.1855	-0.378247	-20.861	-16.3659	-77.6341	-74.7429
266	-7.52961	4.26194	-21.1318	-17.3134	-94.1269	-104.116
267	-4.49176	7.63957	-20.4265	-17.9497	-105.631	-98.7866
268	-1.16369	3.40535	-18.7969	-15.5996	-111.922	-100.022
269	2.33332	10.8711	-16.3536	-10.7378	-113.044	-93.3357
270	5.87276	9.06857	-13.2412	-7.80651	-109.372	-98.4887
271	9.30037	16.1486	-9.63891	-2.99791	-101.481	-94.1964
272	12.4774	22.502	-5.7472	-3.18702	-90.1928	-84.7731
273	15.2741	20.736	-1.76829	1.54869	-76.4046	-54.9254
274	17.5634	25.4371	2.09131	3.33542	-61.108	-49.9931
275	19.2163	30.3168	5.64381	9.96029	-45.2444	-36.4981
276	20.1221	29.9108	8.72759	10.2834	-29.6605	-22.5508
277	20.2107	26.0217	11.2098	14.3769	-15.1029	-13.8779
278	19.4009	25.4046	13.0057	16.4709	-2.10983	5.68589
279	17.6952	21.9296	14.0712	16.4295	8.91831	-2.72223
280	15.1238	20.732	14.4109	15.4682	17.7805	39.9583
281	11.7783	15.6493	14.0626	13.78	24.4496	31.6716
282	7.77837	14.4679	13.1104	16.5458	29.0476	34.3088
283	3.33132	11.6789	11.6483	15.4012	31.8122	48.0134
284	-1.35071	5.99135	9.79949	12.4306	33.0427	38.0053
285	-5.99593	1.45266	7.69955	10.7561	33.1016	40.0135
286	-10.3772	-6.5205	5.49014	8.07704	32.3362	56.1567
287	-14.2342	-5.75323	3.29617	7.00146	31.0471	52.4712
288	-17.3361	-10.3853	1.23332	4.47601	29.5057	49.6795
289	-19.4646	-12.2121	-0.620636	0.577513	27.8938	33.0178
290	-20.4832	-18.1189	-2.20097	-0.358204	26.3293	41.5804
291	-20.3396	-13.974	-3.48305	0.746927	24.8551	27.4786
292	-19.055	-12.5694	-4.45938	-0.565047	23.4367	38.9542
293	-16.7325	-8.62746	-5.1493	-2.60589	21.98	32.444
294	-13.5446	-6.5814	-5.58485	-2.8088	20.3655	40.0687
295	-9.72642	-0.516275	-5.81239	-1.6229	18.4395	31.2302
296	-5.5629	-1.30791	-5.87951	-1.0004	16.0199	24.8083
297	-1.33045	0.425564	-5.82908	-0.811288	13.0782	16.665
298	2.66717	5.78837	-5.70943	0.358851	9.68665	15.8595
299	6.17295	12.8197	-5.53743	-1.42788	6.00878	18.7615
300	8.95301	14.7846	-5.3148	-1.97749	2.20439	10.7065
301	10.8447	17.3218	-5.03395	-1.39242	-1.64387	-9.25452
302	11.7624	15.1783	-4.67949	-0.870386	-5.37101	4.32867
303	11.7079	14.7683	-4.21797	1.35367	-8.79922	9.53685
304	10.7271	12.7547	-3.61663	2.37803	-11.7096	5.8183
305	8.98293	10.936	-2.84738	1.28275	-13.9344	4.71487
306	6.66141	8.87776	-1.89023	2.69913	-15.3725	-1.67397
307	3.97612	6.0563	-0.728616	3.63878	-15.9284	-2.43534
308	1.18246	7.59085	0.624051	2.59078	-15.5931	-1.02295
309	-1.46257	2.05349	2.1343	5.84117	-14.4432	-8.2504
310	-3.70965	2.59342	3.7328	7.05661	-12.5633	-13.1275
311	-5.37508	-1.14958	5.34688	9.18414	-10.0707	-0.526409
312	-6.29222	0.275357	6.87113	10.6833	-7.08216	3.24731
313	-6.39883	-2.27817	8.21531	13.3131	-3.70244	-7.43386
314	-5.65847	3.10088	9.26293	13.4786	-0.160579	7.67206
315	-4.13186	2.22399	9.91934	12.9191	3.27422	31.3295
316	-1.92754	5.28091	10.0869	12.6611	6.29886	35.2908
317	0.797393	7.89939	9.70575	13.0314	8.7882	23.2304
318	3.82383	7.05092	8.7409	11.7076	10.7063	33.9667
319	6.93323	9.47453	7.20145	10.3799	12.0744	23.9807
320	9.87551	11.5287	5.14086	11.1797	12.9116	18.8718
321	12.429	14.4476	2.64262	5.84708	13.26	17.0953
322	14.3744	16.3313	-0.158201	1.66885	13.1992	33.3157
323	15.529	18.5316	-3.1027	0.201256	12.7872	36.7143
324	15.7475	16.8428	-6.01549	0.967559	12.1355	29.553
325	14.9471	16.2623	-8.70952	-3.7327	11.3236	24.6428
326	13.1306	14.9064	-11.0174	-6.81958	10.4163	33.3488
327	10.3616	17.1229	-12.7856	-8.77375	9.41466	24.058
328	6.74626	11.4435	-13.8782	-11.9473	8.29439	29.7627
329	2.4706	5.44736	-14.2093	-10.8264	6.94859	28.1296
330	-2.23768	1.18066	-13.7445	-8.11579	5.28729	14.4692
331	-7.0911	-4.23086	-12.4945	-9.03181	3.17728	22.7449
332	-11.8168	-6.00899	-10.5351	-5.8287	0.517357	14.6457
333	-16.1181	-13.3651	-7.9849	-4.18578	-2.78343	5.63072
334	-19.744	-22.8809	-5.005	-2.70439	-6.77256	9.88994
335	-22.4701	-16.8442	-1.78263	3.09311	-11.4837	9.4265
336	-24.1176	-18.192	1.4764	6.18197	-16.7924	-1.94983
337	-24.5562	-19.7753	4.56765	8.74091	-22.5196	-2.18155
338	-23.7204	-16.1338	7.30284	10.3208	-28.4325	-3.59394
339	-21.6186	-17.1933	9.51283	12.1587	-34.2401	-12.0903
340	-18.33	-15.2528	11.0697	15.7519	-39.5937	-22.1757
341	-14.0243	-10.3894	11.8942	15.0664	-44.0665	-50.1365
342	-8.93874	-5.9075	11.9555	15.1333	-47.1765	-39.014
343	-3.36967	-0.536574	11.2877	15.7184	-48.518	-27.0197
344	2.36663	9.53137	9.96869	11.4043	-47.7128	-31.632
345	7.93236	10.9685	8.14094	11.8278	-44.5627	-34.4789
346	12.9889	17.5289	5.96437	12.0602	-38.9221	-19.8916
347	17.2409	23.6711	3.62163	7.01722	-30.7933	-24.6694
348	20.4088	21.7875	1.28889	2.69519	-20.3547	-14.2751
349	22.328	26.2287	-0.855645	0.037752	-7.92026	5.87347
350	22.8869	22.437	-2.65679	-0.551257	5.99751	12.2182
351	22.0722	24.0568	-3.99198	2.12391	20.7402	29.2992
352	19.9289	21.1257	-4.78048	-2.36556	35.6068	34.3088
353	16.6058	18.9213	-4.98626	-3.48251	49.8371	56.1235
354	12.346	20.6305	-4.63705	-1.83762	62.5881	73.4363
355	7.44487	10.7208	-3.80874	-1.03389	73.105	84.294
356	2.25722	5.30527	-2.60642	-0.295166	80.69	97.7559
357	-2.88114	1.2375	-1.18234	-0.4764	84.835	86.1257
358	-7.61615	-5.23359	0.289929	2.83702	85.2304	103.626
359	-11.6473	-6.73161	1.64363	4.57056	81.7794	114.219
360	-14.7061	-13.0078	2.7081	4.10763	74.6101	88.1781
361	-16.6105	-10.227	3.35407	4.45828	64.0474	81.7231
362	-17.2431	-11.4976	3.49112	6.22924	50.6396	63.3069
363	-16.5857	-15.2609	3.0787	5.67963	35.096	36.9018
364	-14.7076	-5.29855	2.11812	6.3435	18.2992	30.5461
365	-11.7795	0.303775	0.669877	2.01556	1.16328	12.6926
366	-8.05903	-1.23483	-1.15494	2.44304	-15.3698	0.720464
367	-3.81205	6.75051	-3.20019	0.155948	-30.3961	-22.2088
368	0.629046	6.33642	-5.28444	0.701619	-43.1528	-34.3685
369	4.95674	10.7817	-7.20545	-5.03679	-53.0127	-35.8582
370	8.85337	15.8604	-8.76751	-3.87453	-59.5986	-51.251
371	12.0723	13.2216	-9.78808	-4.58961	-62.7194	-58.2688
372	14.407	15.7467	-10.1266	-4.78858	-62.4231	-59.1294
373	15.7215	19.7049	-9.68025	-5.95281	-59.0166	-59.0522
374	15.9469	15.4747	-8.41557	-2.97427	-52.9941	-33.0775
375	15.0883	18.0242	-6.35893	-3.92969	-44.9814	-24.3053
376	13.2414	19.6805	-3.6026	-2.56453	-35.77	-24.4266
377	10.5711	20.4518	-0.2904	3.12266	-26.168	2.83904
378	7.29208	16.5221	3.36998	5.48264	-16.98	-1.22157
379	3.61923	8.07395	7.12551	8.54588	-8.91641	4.90245
380	-0.221439	4.30253	10.7108	14.0026	-2.53737	23.4621
381	-3.98093	3.37693	13.8516	16.0828	1.74551	8.90789
382	-7.41326	0.405266	16.2865	16.9555	3.75485	22.9766
383	-10.3063	-4.66524	17.7999	20.0582	3.5154	22.458
384	-12.4821	-8.24586	18.2265	20.1783	1.26049	10.2541
385	-13.8058	-3.05762	17.4725	18.4408	-2.57865	18.2208
386	-14.1958	-10.771	15.5274	18.1434	-7.4547	4.07488
387	-13.6444	1.39988	12.4505	14.9954	-12.7103	2.65146
388	-12.1822	-6.50832	8.38643	9.37916	-17.6513	3.61144
389	-9.90078	-0.707079	3.55549	3.00644	-21.6073	-0.371929
390	-6.91184	0.35249	-1.76195	-0.267587	-24.018	-22.9701
391	-3.37448	3.56774	-7.23807	-4.04	-24.3971	-7.04766
392	0.553646	3.2795	-12.534	-11.9788	-22.4724	-27.108
393	4.67517	5.91422	-17.2968	-13.9231	-18.1393	-10.2586
394	8.75029	12.5964	-21.2106	-19.1376	-11.5142	4.70384
395	12.5473	15.8522	-24.0032	-23.1345	-2.88305	0.543915
396	15.8289	18.5032	-25.4747	-22.5849	7.23581	8.79755
397	18.3671	33.0205	-25.4918	-20.5362	18.2313	13.6857
398	19.9448	28.8025	-24.0156	-20.5598	29.3901	38.3032
399	20.4167	28.2423	-21.1003	-18.4382	39.9358	37.2549
400	19.6454	24.5927	-16.8856	-15.1012	49.1431	46.4465
401	17.5832	21.889	-11.6038	-7.60361	56.379	68.8792
402	14.2436	13.2663	-5.55054	-4.33746	61.123	74.9259
403	9.7169	12.9009	0.928169	2.23028	63.0188	75.8087
404	4.12581	3.7423	7.46532	8.52224	61.8991	68.5481
405	-2.32598	-8.19308	13.679	16.6226	57.8253	68.195
406	-9.31342	-8.19714	19.1965	21.38	51.0236	58.8821
407	-16.4667	-15.1229	23.6908	25.8576	41.8666	51.2574
408	-23.3737	-20.6481	26.895	26.5786	30.9005	32.2454
409	-29.6234	-28.3574	28.6181	28.7869	18.7601	39.7487
410	-34.7999	-33.574	28.7616	28.978	6.12017	15.0319
411	-38.5359	-32.4333	27.3179	30.2703	-6.27668	5.0128
412	-40.5074	-33.3629	24.372	25.9837	-17.7542	-5.96631
413	-40.4753	-35.0193	20.0916	20.5034	-27.7499	-15.4668
414	-38.3178	-26.1855	14.7348	17.6588	-35.7629	-23.268
415	-34.0135	-27.8905	8.61823	11.6012	-41.4544	-30.1865
416	-27.6763	-16.0648	2.09491	3.887	-44.6214	-36.6747
417	-19.5564	-8.32705	-4.46655	-2.18827	-45.2047	-28.5976
418	-10.0345	0.892424	-10.6886	-7.55042	-43.4084	-16.3496
419	0.407862	8.28911	-16.2178	-9.65628	-39.6122	-29.4031
420	11.2253	23.5372	-20.7544	-15.2312	-34.3094	-20.2998
421	21.8308	36.1302	-24.0515	-20.4948	-27.9847	-16.9123
422	31.6491	39.175	-25.9427	-25.8412	-21.1002	-4.90702
423	40.1341	49.1739	-26.3412	-22.4372	-14.1208	-6.58423
424	46.7947	51.8005	-25.2609	-21.6472	-7.51849	11.5451
425	51.2518	58.3	-22.7866	-19.7876	-1.72583	18.3312
426	53.2322	61.434	-19.0857	-17.3528	2.947	20.3394
427	52.6343	59.8224	-14.3971	-14.3683	6.31328	13.8512
428	49.5059	55.9616	-9.01484	-6.91216	8.28955	27.4565
429	44.037	53.1239	-3.2599	-0.241978	8.89232	38.2591
430	36.5543	44.6961	2.52408	5.40384	8.27111	37.0674
431	27.4767	33.3737	8.0072	11.8278	6.65053	18.0112
432	17.3026	16.8996	12.8751	16.8196	4.35008	27.9641
433	6.58583	7.89939	16.8626	20.4856	1.71132	28.2068
434	-4.08615	0.462101	19.7597	23.6651	-0.943677	21.3546
435	-14.1562	-11.2662	21.4327	27.668	-3.30626	27.6441
436	-23.1046	-21.2124	21.8232	24.1773	-5.12032	25.8676
437	-30.4965	-20.1812	20.9591	24.9475	-6.1305	20.218
438	-36.0365	-32.3196	18.9387	20.9289	-6.18473	5.59761
439	-39.5401	-30.6592	15.933	19.1323	-5.21455	23.8262
440	-40.9604	-35.4171	12.1527	16.1577	-3.238	9.3272
441	-40.3739	-36.6025	7.85596	11.156	-0.369788	24.4662
442	-37.9623	-37.2805	3.33074	7.74215	3.21681	23.7159
443	-33.9867	-25.9662	-1.14304	1.5152	7.30164	25.8014
444	-28.7719	-16.2718	-5.29598	-1.75291	11.617	31.7047
445	-22.6866	-18.5533	-8.88351	-4.31382	15.8547	28.5158
446	-16.1167	-9.71139	-11.7222	-10.8185	19.7184	40.4769
447	-9.45966	-2.63541	-13.6754	-10.9328	22.8843	31.5392
448	-3.06708	7.11181	-14.686	-9.97146	25.1239	36.5708
449	2.75139	13.384	-14.7643	-8.2005	26.2009	34.5184
450	7.7352	9.82772	-13.9698	-9.05348	25.9821	46.5458
451	11.7408	16.6439	-12.4406	-8.74223	24.333	53.0891
452	14.6635	19.0878	-10.3454	-7.54845	21.2542	26.971
453	16.5197	20.0946	-7.89489	-4.05576	16.8292	38.3473
454	17.3654	29.2856	-5.30446	-2.41481	11.1941	29.8399
455	17.3263	24.6739	-2.79235	-1.13239	4.603	14.2154
456	16.5485	20.4843	-0.552313	1.6787	-2.58528	15.7602
457	15.1994	25.2788	1.25045	2.03723	-9.97803	15.9367
458	13.4583	20.2286	2.49914	5.6166	-17.1608	14.8112
459	11.4869	17.9876	3.12624	6.42624	-23.7256	0.389435
460	9.41891	12.8643	3.13019	5.01774	-29.3003	-2.96498
461	7.37399	7.68829	2.56167	4.38342	-33.5437	-20.984
462	5.45732	12.503	1.51914	5.16942	-36.1792	-10.2035
463	3.74605	3.36475	0.161005	1.09363	-37.0935	-14.5068
464	2.26823	8.45962	-1.33009	1.74174	-36.2185	-12.5869
465	0.995608	6.58812	-2.76311	1.41079	-33.584	-11.0752
466	-0.107019	8.16732	-3.94183	0.536144	-29.2807	-13.3813
467	-1.07336	4.13609	-4.69395	-2.08583	-23.5315	-9.26555
468	-1.93599	-0.195563	-4.87398	-1.94006	-16.6334	-3.25187
469	-2.70794	3.84785	-4.37544	0.280053	-8.95288	12.8471
470	-3.42435	5.35398	-3.14844	-0.145452	-0.886471	14.9547
471	-4.11228	10.4489	-1.20867	1.56445	7.13811	27.6772
472	-4.77277	5.1307	1.37458	4.43464	14.7186	34.6067
473	-5.40228	6.1172	4.46929	8.95366	21.4782	51.0147
474	-5.96161	7.30668	7.89384	12.1568	27.0931	49.9775
475	-6.41424	6.50287	11.4315	13.7563	31.339	57.1056
476	-6.71529	2.95067	14.8443	16.5655	34.0903	61.0228
477	-6.83281	-4.2268	17.881	17.2451	35.3132	60.3607
478	-6.69048	-1.92498	20.3052	22.1936	35.1017	57.3594
479	-6.23925	4.5177	21.906	23.3755	33.6232	60.1069
480	-5.4529	-0.000699414	22.5054	26.2299	31.1125	51.8312

## Sheet: Fig3e
Time step	Normal (μV)		Interictal (μV)		Ictal (μV)
	software	experimental	software	experimental	software	experimental
1	-0.309556	-3.83153	-4.23688	-4.44864	-54.3222	-78.2702
2	3.54719	2.4696	0.092169	-3.0683	-66.7567	-91.3327
3	7.625	4.62536	4.49672	1.61543	-71.3245	-90.771
4	11.1155	7.83062	8.62205	4.2542	-66.8626	-66.4192
5	13.2353	9.36235	12.1252	9.06574	-53.309	-69.3379
6	13.3454	8.60054	14.6977	12.611	-31.8689	-50.0855
7	11.0954	3.51911	16.0962	14.0857	-4.93674	-17.3851
8	6.50336	1.89419	16.1537	11.8815	24.0825	16.2625
9	0.0125711	-1.32323	14.8008	9.71462	51.2293	52.5864
10	-7.58461	-22.2811	12.0895	6.13005	72.6984	68.854
11	-15.1833	-22.6903	8.17966	3.37527	85.3808	76.4646
12	-21.5486	-29.9073	3.34923	0.881997	87.3184	92.2586
13	-25.4982	-25.2189	-2.0112	-5.52224	77.9684	62.4109
14	-26.1116	-31.0702	-7.41398	-11.3091	58.3987	56.1549
15	-22.8962	-23.2658	-12.3418	-17.7939	31.0804	20.3596
16	-15.9628	-23.5697	-16.2916	-22.7274	-0.425051	-3.90407
17	-6.00221	-4.25296	-18.8003	-25.0968	-31.9099	-33.3774
18	5.74563	4.38628	-19.5441	-22.7805	-59.2129	-69.9326
19	17.6775	11.5019	-18.3426	-21.7914	-78.6746	-77.5433
20	28.0342	26.2477	-15.2371	-18.8439	-87.7524	-87.2355
21	35.1306	31.6331	-10.472	-13.3697	-85.3239	-87.4448
22	37.719	36.751	-4.48806	-6.67843	-71.8187	-84.0195
23	35.1185	27.0096	2.10846	-0.0913213	-49.2426	-63.6437
24	27.395	18.4433	8.61592	8.22613	-20.7452	-31.6702
25	15.3986	10.1809	14.3032	14.9489	9.72029	5.56792
26	0.660503	-3.06567	18.5202	17.5936	38.027	41.6496
27	-14.785	-20.3847	20.7623	19.6602	60.4327	53.5777
28	-28.7154	-35.6978	20.7477	18.2897	74.1055	67.7086
29	-39.0704	-50.8084	18.459	18.5197	77.4259	63.4682
30	-44.2289	-48.3446	14.1598	12.8037	70.2598	54.5249
31	-43.291	-46.1686	8.36063	6.93427	53.9207	45.119
32	-36.2435	-43.7009	1.73988	-1.49133	30.9138	18.3881
33	-23.9733	-28.7889	-4.91454	-9.22085	4.57419	-4.75214
34	-8.17817	-13.7269	-10.8323	-14.5515	-21.4321	-35.9436
35	8.92942	5.53709	-15.3317	-20.2577	-43.5514	-57.7292
36	24.9051	19.2213	-17.9271	-18.8892	-58.9195	-87.0373
37	37.4327	35.3489	-18.3774	-19.6599	-65.6784	-75.3625
38	44.687	38.4488	-16.7159	-15.2731	-63.1795	-84.2507
39	45.5886	37.8937	-13.2247	-13.0689	-52.0476	-78.4464
40	40.0231	35.7582	-8.42331	-8.21607	-34.0361	-36.285
41	28.8038	24.2014	-2.9754	1.29492	-11.8054	-15.3696
42	13.609	6.05172	2.41301	3.30251	11.5292	-6.62451
43	-3.31037	-8.47532	7.07172	11.7753	32.7946	29.5232
44	-19.4782	-24.1694	10.4662	10.9514	49.1338	42.8721
45	-32.5725	-36.7757	12.2612	13.5784	58.4731	56.2651
46	-40.7538	-47.5504	12.3629	13.4683	59.7083	48.0046
47	-42.9625	-47.2344	10.9133	14.3158	52.8555	28.6641
48	-39.0323	-37.8779	8.25751	10.8767	38.9329	33.7636
49	-29.7006	-28.7483	4.88525	7.76798	19.9488	6.08557
50	-16.4443	-19.4486	1.34059	1.81009	-1.51917	-12.506
51	-1.27255	-2.5713	-1.85009	0.372726	-22.5762	-45.1843
52	13.5642	10.3754	-4.26107	-2.62392	-40.4949	-62.344
53	25.9643	21.4783	-5.62213	-7.29781	-53.0002	-76.8494
54	34.2508	21.843	-5.83795	-5.71691	-58.569	-77.2349
55	37.4501	33.5984	-5.0118	-6.93405	-56.6087	-71.6508
56	35.3429	34.4737	-3.39945	-6.50736	-47.4937	-58.0486
57	28.5186	23.3059	-1.38494	-5.04836	-32.5422	-43.8296
58	18.1606	14.3141	0.617591	-1.02335	-13.7875	-26.9122
59	5.89748	4.15125	2.21964	-1.18262	6.35359	-12.528
60	-6.5116	-6.33577	3.13155	3.64072	25.3061	11.9009
61	-17.383	-23.3914	3.18983	1.86711	40.7572	16.6039
62	-25.3503	-24.7164	2.38895	1.32245	50.8794	38.6428
63	-29.552	-27.7515	0.880675	-3.39077	54.5989	31.8251
64	-29.717	-25.5633	-1.04965	-4.00229	51.708	41.6276
65	-26.1247	-24.7245	-3.0249	-8.84136	42.8425	26.0869
66	-19.5589	-24.3193	-4.66474	-4.38375	29.3288	12.1873
67	-11.1132	-16.7053	-5.6413	-7.7186	12.995	-1.30478
68	-1.98749	-0.47633	-5.74735	-5.97056	-4.0771	-22.5617
69	6.65409	1.66727	-4.89655	-4.6728	-19.854	-26.9122
70	13.8247	11.0278	-3.17688	-2.77729	-32.5769	-57.3217
71	18.8972	18.1029	-0.822682	-2.92279	-40.8487	-65.1195
72	21.5125	15.5784	1.82177	-1.4402	-43.9245	-70.3181
73	21.6643	26.3004	4.34566	4.19718	-41.7588	-71.2873
74	19.578	17.1101	6.36117	9.38231	-35.0465	-49.2815
75	15.6729	15.2096	7.5508	8.47192	-25.0012	-40.7897
76	10.503	10.3551	7.73389	7.8486	-13.1573	-38.4328
77	4.67167	-1.95132	6.86993	6.49382	-1.04447	-22.0661
78	-1.19502	0.390834	5.09243	7.80534	9.98304	-9.38901
79	-6.57066	-6.80582	2.6608	1.21037	18.8748	6.0305
80	-11.0156	-11.4496	-0.0545027	-1.21015	24.8722	0.898009
81	-14.2394	-15.753	-2.65603	-4.60595	27.6942	13.509
82	-16.0447	-15.8989	-4.76625	-3.96493	27.3977	6.63627
83	-16.3521	-21.8434	-6.0857	-7.64191	24.4277	-2.5053
84	-15.1689	-15.0804	-6.46719	-5.60679	19.4554	2.03245
85	-12.628	-13.9174	-5.88412	-6.4523	13.2681	5.82124
86	-8.97275	-12.8436	-4.50865	-5.56943	6.64512	-8.30964
87	-4.55189	-4.01388	-2.59892	-2.21493	0.341779	-19.4337
88	0.180299	-3.94904	-0.517393	0.174129	-5.10042	-26.2844
89	4.75496	4.04184	1.36271	0.681435	-9.36556	-22.3304
90	8.6945	0.500243	2.73444	-1.75088	-12.2681	-20.4911
91	11.6126	6.83784	3.37498	-1.1197	-13.842	-27.9034
92	13.2576	4.49974	3.22189	-0.116883	-14.2228	-34.8092
93	13.5212	7.72122	2.35547	-1.34975	-13.6284	-28.4762
94	12.4753	7.77389	0.988245	-2.21099	-12.2766	-24.1257
95	10.3655	1.70374	-0.575891	-1.51689	-10.3848	-26.009
96	7.52312	-3.32096	-1.98722	-4.03769	-8.11489	-24.1587
97	4.31115	2.60332	-2.92181	-4.46831	-5.56931	-10.7658
98	1.09055	-3.9693	-3.1636	-3.8037	-2.88537	-10.16
99	-1.86128	-8.83596	-2.60875	-7.09528	-0.141279	-0.203384
100	-4.37754	-10.6108	-1.32053	-6.35792	2.57979	-6.28308
101	-6.41389	-8.94942	0.490648	-4.1183	5.19648	-1.75635
102	-8.01682	-12.5153	2.50209	-2.86184	7.65501	-6.86682
103	-9.26655	-13.4352	4.34109	3.20616	9.8174	-3.73886
104	-10.2288	-14.7035	5.63753	3.38903	11.6131	5.98645
105	-10.9043	-12.2925	6.10443	3.30841	12.9623	1.2835
106	-11.1692	-14.4604	5.59566	5.08201	13.7183	-4.91735
107	-10.8094	-16.7823	4.1341	4.05757	13.6701	-1.41492
108	-9.54104	-12.26	1.90823	-0.460986	12.6444	2.69328
109	-7.07211	-14.9385	-0.764372	-3.77027	10.4326	12.782
110	-3.2376	-5.39972	-3.46828	-5.77786	6.9037	-7.29636
111	1.89969	-3.73023	-5.7813	-8.18068	2.02427	-13.1227
112	7.98538	8.6289	-7.30874	-9.50203	-4.06596	-23.3106
113	14.3525	7.30789	-7.79384	-11.2304	-11.0084	-8.64006
114	20.1202	20.3924	-7.14599	-7.65764	-18.1736	-19.3126
115	24.2446	24.6026	-5.45183	-6.41888	-24.7176	-28.0907
116	25.7535	19.9912	-2.97672	-6.1318	-29.6873	-28.2228
117	23.8664	15.0192	-0.129364	-0.899471	-32.0535	-33.5426
118	18.2753	9.48796	2.63686	0.937054	-31.0059	-34.8422
119	9.22631	0.249008	4.87521	1.28902	-25.9852	-40.8999
120	-2.38136	-3.84369	6.23698	3.7233	-16.9111	-21.4052
121	-15.096	-21.8961	6.53398	4.28566	-4.2628	-0.544817
122	-27.0677	-29.9356	5.76466	0.978346	10.8629	11.4714
123	-36.3357	-40.4267	4.10445	0.917391	26.8436	23.785
124	-41.1564	-54.9497	1.89374	-3.81353	41.6403	52.1679
125	-40.2983	-48.7053	-0.45653	-3.87645	53.0687	52.5093
126	-33.3631	-38.9396	-2.49854	-8.39304	59.1177	67.5764
127	-20.8936	-29.0158	-3.86481	-8.20428	58.2348	63.8647
128	-4.40248	0.10313	-4.30311	-5.79556	49.7167	58.6771
129	13.8116	16.6198	-3.76175	-6.95371	33.8841	31.2634
130	31.0513	32.5165	-2.36474	-3.27673	12.1666	24.3907
131	44.5554	45.0579	-0.417215	-0.307614	-13.0479	-17.7266
132	52.0141	49.487	1.67351	-1.00368	-38.6263	-25.15
133	51.9784	49.3857	3.46785	3.58369	-61.1144	-58.346
134	44.1412	40.0859	4.55693	4.56488	-77.2273	-77.1027
135	29.4309	21.6972	4.67137	5.95309	-84.3529	-76.6732
136	9.9044	-1.47316	3.71037	2.50813	-81.0219	-71.4526
137	-11.5136	-25.8997	1.78908	-0.112951	-67.11	-67.5536
138	-31.5299	-45.4149	-0.791768	-0.862111	-44.0172	-32.8928
139	-46.9689	-57.9159	-3.57766	-3.68572	-14.467	-11.2173
140	-55.3471	-59.3463	-6.04628	-6.72562	17.7707	29.2919
141	-55.2938	-62.6123	-7.70327	-8.89248	48.4633	53.9522
142	-46.7967	-37.4119	-8.14684	-10.8391	73.4713	79.8679
143	-31.247	-33.2381	-7.19069	-10.1666	89.3714	96.51
144	-11.1222	-7.36502	-4.87246	-1.55228	93.9689	98.2392
145	10.3153	13.0498	-1.47509	-0.801156	86.6152	91.6418
146	29.6207	30.8227	2.5094	1.32441	68.3597	60.6156
147	43.7193	43.745	6.45902	1.50531	41.7304	32.6182
148	50.4243	42.0229	9.70509	7.60085	10.4239	-2.14184
149	48.8319	37.5047	11.6751	5.60702	-21.296	-31.3067
150	39.4613	25.8952	11.956	7.94691	-49.1935	-51.8477
151	24.1403	13.7265	10.3913	5.67977	-69.7067	-67.3994
152	5.65541	5.01436	7.11433	2.2761	-80.4292	-91.8614
153	-12.7201	-19.4324	2.53768	-1.84723	-80.4373	-92.8196
154	-27.8323	-40.0823	-2.71628	-8.42057	-70.3461	-59.4584
155	-37.1806	-37.2822	-7.87269	-12.5577	-52.1154	-47.7946
156	-39.3883	-35.8761	-12.1446	-14.7481	-28.7744	-37.067
157	-34.4229	-26.313	-14.8427	-19.1448	-3.79941	-20.458
158	-23.5347	-19.404	-15.4974	-19.367	19.3486	14.0046
159	-9.01751	-3.53572	-13.9276	-20.4779	37.7172	33.301
160	6.26776	8.42224	-10.2944	-12.5773	49.3084	38.83
161	19.3755	18.812	-5.04859	-5.77	53.2825	49.2162
162	27.8923	27.9942	1.0982	-1.42447	49.9804	37.6846
163	30.3015	26.3531	7.29258	4.68679	40.759	34.105
164	26.3296	22.4184	12.6546	7.21742	27.6795	20.0953
165	16.9286	6.67981	16.4102	15.5939	13.1149	-3.61771
166	4.10525	-3.82343	18.0139	14.2332	-0.688204	-20.3699
167	-9.48533	-11.5226	17.2214	12.841	-11.8529	-26.5377
168	-21.0158	-28.0514	14.1104	10.0725	-19.2315	-31.5821
169	-28.112	-35.1994	9.09652	7.58315	-22.3998	-44.2812
170	-29.2866	-30.8149	2.84551	0.510367	-21.7018	-43.9177
171	-24.2342	-26.7506	-3.79901	-6.69416	-18.0525	-57.3547
172	-13.8839	-15.9313	-9.95459	-14.7599	-12.7133	-41.7039
173	-0.213689	-4.67843	-14.8013	-19.2667	-6.99039	-23.7292
174	14.0929	16.0201	-17.7155	-19.8959	-2.00819	-27.6721
175	26.1962	19.9264	-18.3587	-22.1512	1.45091	-9.57625
176	33.6169	30.2756	-16.6876	-20.3835	3.0685	-16.493
177	34.725	30.8227	-12.9905	-17.9119	2.94623	-8.29863
178	29.0662	23.3707	-7.79552	-11.5647	1.58326	-11.1402
179	17.5002	10.0796	-1.81619	-1.86689	-0.341699	-14.885
180	2.04542	-11.3362	4.1642	3.81178	-2.17248	-10.6446
181	-14.472	-20.0321	9.38762	6.29719	-3.30445	-14.4334
182	-28.945	-38.2223	13.2311	12.7879	-3.41373	-24.6323
183	-38.6037	-45.6581	15.2956	12.1607	-2.41941	-30.0622
184	-41.4669	-44.4384	15.4307	12.1351	-0.521506	-19.9844
185	-36.7778	-48.0894	13.7454	7.18792	1.86801	-23.5529
186	-25.158	-27.7718	10.5715	9.10506	4.26232	-18.2332
187	-8.50566	-10.4974	6.41794	2.75588	6.19291	-24.6653
188	10.3061	9.85266	1.87347	2.30757	7.27344	-18.9161
189	27.9425	24.8619	-2.47619	-2.03796	7.31639	-10.2481
190	41.1533	36.6051	-6.11879	-7.50624	6.36836	-10.931
191	47.4555	35.28	-8.67829	-8.92591	4.75071	-11.3935
192	45.4746	38.4286	-9.94454	-10.5304	2.83587	-6.54741
193	35.3615	29.7286	-9.91588	-9.77928	0.953539	1.42668
194	18.6705	9.01386	-8.73334	-9.3467	-0.709254	0.975107
195	-1.8335	-6.72883	-6.69819	-4.46634	-2.10008	-6.1399
196	-22.6572	-29.1333	-4.1871	-3.80566	-3.11373	-4.0913
197	-40.2315	-51.1447	-1.60928	-2.29358	-3.68148	-15.0061
198	-51.457	-57.5147	0.674715	2.40981	-3.85694	-11.1733
199	-54.3309	-53.1829	2.38618	1.28706	-3.8443	-0.489747
200	-48.1988	-47.1087	3.37239	7.2882	-3.87367	-5.68833
201	-33.9439	-35.9774	3.62114	4.69072	-3.97943	-7.23028
202	-13.7904	-18.4112	3.23287	7.16629	-4.1672	-13.4532
203	9.02575	8.38577	2.40636	2.35672	-4.28068	-2.31806
204	30.8116	21.843	1.38671	-1.80987	-4.13729	-18.9601
205	48.0283	43.3155	0.441661	-1.43627	-3.54337	-13.9488
206	57.8899	47.9714	-0.229255	-3.56774	-2.39726	-12.4289
207	58.7931	53.377	-0.454417	-1.42251	-0.696913	-5.15966
208	50.6106	44.5068	-0.174496	-0.702841	1.37349	-6.77871
209	34.6919	19.5657	0.563381	-2.3447	3.54667	1.2835
210	13.609	9.71488	1.6261	-0.598627	5.53323	7.5284
211	-9.31357	-11.7171	2.78116	0.103342	7.01277	10.4141
212	-30.5376	-28.3674	3.78327	1.21627	7.73538	-3.21019
213	-46.9024	-47.21	4.37157	-1.8315	7.57863	-10.4904
214	-56.0688	-58.39	4.34785	-4.10847	6.59541	-7.92416
215	-56.9156	-61.5709	3.60208	-2.8815	5.00724	-14.94
216	-49.6409	-50.7557	2.13765	-2.75566	3.10978	-14.3453
217	-35.6673	-30.434	0.0795007	-4.21269	1.27119	-24.8746
218	-17.3635	-18.8732	-2.34267	-7.65175	-0.240157	-15.9753
219	2.37137	-0.407444	-4.80418	-10.7192	-1.23017	-39.6333
220	20.6227	21.6121	-6.96559	-9.25821	-1.68425	-10.3142
221	34.9125	31.2319	-8.48693	-13.9046	-1.81173	-22.0881
222	43.5137	41.3299	-9.08963	-12.3964	-1.96667	-11.1182
223	45.6886	42.2984	-8.61211	-8.7745	-2.55815	-12.3628
224	41.7081	31.9613	-7.0237	-6.08067	-3.91419	-16.3388
225	32.7092	21.8998	-4.45247	-3.26296	-6.16148	-13.7505
226	20.468	17.3694	-1.16554	-0.647784	-9.17019	2.18664
227	7.00876	7.97245	2.42954	3.09015	-12.4968	-7.83604
228	-5.67549	-10.6149	5.8792	7.38259	-15.383	-17.4292
229	-16.0058	-17.613	8.73961	9.2545	-16.9874	-14.114
230	-22.9603	-25.8186	10.6337	10.6958	-16.4158	-18.3764
231	-26.201	-27.1396	11.3001	10.3792	-12.964	-25.216
232	-25.9884	-27.6502	10.6418	8.01573	-6.34059	-14.4444
233	-23.0426	-26.6817	8.71244	7.1368	3.18237	-8.68412
234	-18.324	-27.1599	5.74117	8.62332	14.6736	12.6168
235	-12.841	-21.1748	2.10725	-2.49414	26.6009	25.9547
236	-7.43037	-11.7697	-1.7416	-1.75678	37.1146	41.3963
237	-2.64867	-8.2565	-5.32692	-5.21157	44.2588	47.8174
238	1.26876	-6.91929	-8.20791	-14.0186	46.2769	45.8349
239	4.34419	4.71856	-10.0526	-10.7152	42.0432	38.3784
240	6.77339	4.81176	-10.6508	-12.5341	31.226	54.3376
241	8.84313	8.14669	-9.97131	-10.6838	14.5725	26.8468
242	10.7625	15.8539	-8.13758	-10.9433	-6.17898	0.457452
243	12.5551	10.6752	-5.42936	-7.23489	-28.4114	-28.5753
244	14.0467	11.6478	-2.21852	-6.40708	-49.0403	-53.4668
245	14.8671	10.1363	1.06333	-3.89021	-64.9188	-69.0846
246	14.5881	12.5636	4.01696	1.0629	-73.3236	-81.0457
247	12.8254	5.06704	6.28569	1.11402	-72.5215	-79.1733
248	9.41173	3.85949	7.63775	4.34465	-61.9716	-45.3275
249	4.43313	1.00676	7.95785	5.62668	-42.5998	-26.1522
250	-1.66706	-9.11151	7.28197	6.90871	-16.6624	-12.7372
251	-8.21789	-7.85128	5.76124	3.36347	12.523	10.0616
252	-14.3216	-22.5039	3.64981	2.15223	41.0448	35.6139
253	-19.0566	-17.5441	1.26025	-1.977	64.9748	75.3853
254	-21.6163	-22.7268	-1.08332	-5.22533	80.9571	80.2975
255	-21.4573	-19.0434	-3.06691	-6.56831	86.7221	91.1242
256	-18.4226	-14.8696	-4.45607	-5.50651	81.418	84.9564
257	-12.7997	-11.3118	-5.09351	-9.18546	65.7899	53.864
258	-5.3017	-1.38402	-4.9452	-7.19753	42.0132	26.5605
259	3.0283	7.58749	-4.06802	-7.21326	13.3733	14.6104
260	10.9958	11.9517	-2.61676	-0.480649	-16.2361	-28.311
261	17.4372	17.3006	-0.839172	-1.88459	-42.8972	-51.9138
262	21.4369	19.5252	0.987798	-3.51858	-63.2383	-53.0923
263	22.4614	16.1538	2.56803	-0.962392	-74.9016	-79.3385
264	20.448	17.5842	3.65616	0.63621	-76.8367	-69.6793
265	15.756	13.7306	4.07101	0.679468	-69.3806	-81.8717
266	9.13597	9.20431	3.72282	5.38876	-54.1215	-65.7473
267	1.57919	0.625861	2.65353	0.644075	-33.5838	-47.1228
268	-5.82551	-7.85128	1.00568	0.762053	-10.7755	-21.1078
269	-12.0544	-10.0314	-0.968888	-4.45061	11.2188	-5.18168
270	-16.3329	-14.8818	-2.96203	-1.90818	29.78	32.3318
271	-18.2125	-13.5892	-4.63963	-8.4481	42.9847	31.3295
272	-17.6583	-15.1209	-5.69409	-7.85821	49.9099	54.8994
273	-15.0037	-11.871	-5.90275	-8.84136	50.53	47.0024
274	-10.8471	-7.05706	-5.15008	-8.32619	45.6891	46.3415
275	-5.91332	-6.25473	-3.46621	-5.65792	36.7747	23.5757
276	-0.931184	-4.48393	-1.03064	-1.18262	25.4382	21.3619
277	3.47266	0.548869	1.84994	4.16965	13.3552	-3.34236
278	6.93059	3.37323	4.76493	4.15982	1.90115	-15.733
279	9.2597	2.08464	7.26892	5.46544	-7.896	-11.6138
280	10.5151	7.47403	8.93976	7.76798	-15.4747	-24.8416
281	10.8868	5.53709	9.46172	7.02275	-20.6808	-40.6356
282	10.6499	8.83556	8.66036	2.50026	-23.6595	-41.0761
283	10.0003	7.28358	6.57212	1.07469	-24.7173	-44.931
284	9.08014	10.1039	3.41713	-2.84807	-24.1753	-44.8098
285	7.86647	10.4848	-0.414598	-4.03769	-22.3289	-52.1451
286	6.2871	9.05033	-4.41711	-9.07141	-19.3565	-42.4969
287	4.16013	5.52089	-8.02626	-10.1313	-15.3363	-38.5319
288	1.32635	3.21115	-10.7221	-11.4782	-10.3618	-36.7146
289	-2.30565	-4.18812	-12.0824	-11.1459	-4.56959	-28.2889
290	-6.61905	-8.14709	-11.8826	-9.92282	1.75705	-18.7288
291	-11.2554	-16.4784	-10.1044	-5.47702	8.16998	-17.0327
292	-15.6474	-14.2618	-6.96599	-7.47281	14.0882	-11.768
293	-19.0756	-24.5341	-2.87684	-4.46241	18.8627	9.37874
294	-20.7909	-26.3413	1.60918	-0.258457	21.8618	6.60323
295	-20.1541	-26.236	5.88509	7.09354	22.6268	2.40692
296	-16.7765	-23.359	9.3756	10.8334	20.9984	11.6256
297	-10.6839	-14.0146	11.6213	11.9739	17.0022	-0.875235
298	-2.30987	-2.08504	12.3619	12.4065	10.9674	-9.74146
299	7.44842	7.86709	11.5347	11.4469	3.51539	-23.3767
300	17.37	15.5784	9.29786	11.5354	-4.42864	-32.5954
301	26.0325	22.9655	6.00364	5.26095	-11.7118	-32.0667
302	32.0315	34.7411	2.13893	1.13762	-17.3328	-24.0706
303	34.2055	32.4192	-1.76699	-4.34443	-20.5293	-41.4175
304	31.8988	29.1167	-5.20802	-6.20848	-20.9451	-34.5999
305	25.0197	24.5296	-7.77619	-9.07141	-18.6004	-17.9358
306	14.201	18.5284	-9.21633	-10.9886	-13.8831	-29.8089
307	0.732134	0.0585563	-9.4624	-13.4366	-7.56353	-12.9245
308	-13.628	-15.6841	-8.60757	-8.92001	-0.585387	-12.3958
309	-26.8645	-34.4254	-6.88794	-9.10091	6.08483	8.29938
310	-37.014	-47.6801	-4.61354	-7.43349	11.523	1.49276
311	-42.421	-47.0034	-2.14665	-5.70511	15.012	17.2097
312	-42.0872	-45.2812	0.196041	-2.30341	16.0995	13.553
313	-35.774	-37.9873	2.14056	1.56234	14.6468	12.1983
314	-24.1794	-29.8911	3.54317	1.10222	11.0183	16.5488
315	-8.7934	-12.6045	4.35122	1.14941	5.95256	-4.84025
316	8.24525	7.17417	4.62984	5.59719	0.46458	-11.9773
317	24.4639	20.7084	4.49593	3.86291	-4.54195	-17.1098
318	37.4531	38.8946	4.10585	5.42218	-8.31348	-23.5419
319	45.1818	39.5753	3.60264	1.24773	-10.3282	-30.2714
320	46.3783	43.3439	3.08915	3.1983	-10.3068	-24.423
321	40.7002	40.3817	2.62532	0.142668	-8.28717	-27.2206
322	28.8658	21.1785	2.19433	0.374692	-4.6558	-15.8872
323	12.5488	5.80454	1.73971	2.39605	-0.0434803	-33.3664
324	-5.84186	-13.2204	1.18552	-1.71549	4.66922	-14.4554
325	-23.5316	-30.8798	0.455028	-3.69555	8.57007	-2.22995
326	-37.818	-44.6774	-0.480686	-3.55987	10.827	12.9583
327	-46.4589	-53.5071	-1.60459	-7.33517	10.8807	4.2132
328	-48.0126	-56.291	-2.85436	-2.911	8.50198	4.58768
329	-42.1281	-53.191	-4.10251	-6.38938	3.92307	0.501508
330	-29.5925	-37.5375	-5.17955	-6.91045	-2.2636	-1.20565
331	-12.2689	-20.6724	-5.91307	-7.44528	-9.08397	-24.0265
332	7.24013	6.14492	-6.13471	-5.22926	-15.3792	-22.1542
333	25.9226	21.4824	-5.73275	-7.87394	-19.9284	-24.6764
334	40.8815	36.5929	-4.66769	-4.80061	-21.6686	-27.6281
335	49.7435	46.1642	-2.99196	0.935087	-19.8431	-40.4703
336	51.0446	39.2269	-0.84418	0.781716	-14.3182	-15.0061
337	44.4577	31.8519	1.55853	2.08537	-5.52783	-6.00773
338	30.8652	23.079	3.94648	5.98061	5.53074	2.96863
339	12.2429	7.58749	6.04381	4.78314	17.3808	26.0428
340	-8.64066	-15.4775	7.59312	8.82782	28.2427	41.9139
341	-28.6217	-30.9527	8.39398	12.4674	36.2475	28.3998
342	-44.6445	-51.1366	8.33682	8.34017	39.7416	52.4432
343	-54.2259	-62.2355	7.40078	5.84101	37.6989	37.7176
344	-55.862	-61.8586	5.67895	5.75449	29.836	22.8708
345	-49.2376	-56.7164	3.33467	1.80812	16.8576	10.5572
346	-35.2753	-41.379	0.623631	-4.6669	0.235164	1.94433
347	-16.0199	-24.0559	-2.15821	-7.65961	-17.8759	-8.2766
348	5.73027	2.93965	-4.69246	-9.26804	-34.9101	-30.7671
349	26.7577	20.834	-6.70387	-9.47254	-48.3195	-50.7684
350	43.9979	35.7136	-7.98166	-9.68687	-55.8904	-54.6122
351	54.9551	43.2142	-8.40715	-9.27591	-56.1446	-73.5011
352	58.118	54.2158	-7.9666	-10.0998	-48.695	-36.4282
353	53.1186	44.908	-6.75353	-9.19726	-34.29	-21.1078
354	40.7676	37.4925	-4.9332	-6.36972	-14.6637	-10.4463
355	22.9425	11.2223	-2.7342	-3.02111	7.55966	16.0201
356	2.25616	-1.40023	-0.432556	-0.791324	29.3458	42.0461
357	-18.2864	-21.2235	1.7183	2.38228	47.6046	59.349
358	-35.8145	-41.1845	3.5056	5.1351	59.697	64.2502
359	-47.9536	-53.6206	4.76897	3.68791	63.8645	63.6885
360	-53.2038	-61.2792	5.44819	2.07358	59.5056	60.4283
361	-51.0838	-52.6643	5.54971	3.15307	47.3075	45.8679
362	-42.2031	-47.4086	5.15651	2.9938	29.0893	22.0888
363	-28.0977	-33.7973	4.40448	1.53874	7.54832	-14.7198
364	-10.9742	-15.4937	3.46901	0.156433	-14.2329	-37.5076
365	6.6674	-0.306139	2.51445	-0.0185682	-33.1707	-39.2037
366	22.4141	17.4707	1.67036	-2.37026	-46.7242	-49.8432
367	34.2178	26.0411	1.00653	-0.175872	-53.2777	-61.6171
368	40.7578	29.3882	0.532169	-0.635986	-52.3126	-54.7885
369	41.5046	41.877	0.18747	-1.53655	-44.5115	-50.3939
370	36.8054	28.286	-0.126834	-2.35847	-31.5129	-38.8954
371	27.7028	22.617	-0.533876	-4.79668	-15.6952	-25.3702
372	15.7815	13.1633	-1.13202	-3.6051	0.299295	0.336299
373	2.87745	2.08059	-1.9848	-4.74359	14.0495	16.0422
374	-9.19546	-14.1605	-3.07223	-8.6054	23.7022	17.2978
375	-18.9086	-26.3454	-4.29911	-7.60062	28.2322	19.2693
376	-25.2335	-30.2395	-5.49484	-8.6231	27.6602	20.8222
377	-27.7259	-25.7943	-6.44847	-10.3259	22.8804	11.8899
378	-26.5193	-27.4354	-6.92042	-9.20709	15.4824	0.149062
379	-22.1993	-25.9848	-6.69376	-9.34276	7.37326	6.1847
380	-15.6868	-13.9214	-5.63841	-7.03826	0.38906	-7.03203
381	-8.08785	-11.7211	-3.72985	-4.75539	-4.0151	-16.7573
382	-0.499328	-2.49836	-1.07032	-0.553402	-5.10217	-19.7531
383	6.16316	3.64068	2.09518	1.81009	-2.92535	-11.8561
384	11.2543	4.67803	5.41631	5.4969	1.69273	-19.654
385	14.4408	10.6388	8.47128	8.67051	7.33352	-10.8869
386	15.6909	8.7221	10.8226	9.9663	12.3397	-12.2306
387	15.2387	10.0391	12.1045	13.5115	15.1205	-4.61997
388	13.4554	9.75946	12.0624	11.4961	14.5091	2.36286
389	10.7836	4.18367	10.6032	8.04326	10.0214	-6.83378
390	7.60884	-0.751878	7.82341	9.76574	2.0159	-10.986
391	4.24221	-4.35426	4.00013	2.00279	-8.44057	-18.1891
392	0.852028	-5.39972	-0.421454	-2.52167	-19.6324	-32.5733
393	-2.46138	-7.5109	-4.9153	-6.68433	-29.5815	-44.7768
394	-5.6116	-16.6891	-8.91328	-12.5046	-36.3574	-49.4357
395	-8.52802	-15.6558	-11.9031	-17.1863	-38.4872	-55.8899
396	-11.0869	-23.2779	-13.4899	-14.0697	-35.1397	-56.9913
397	-13.0931	-23.7804	-13.4774	-15.6192	-26.4152	-39.391
398	-14.2702	-22.7106	-11.8769	-12.6658	-13.2915	-33.2893
399	-14.3515	-25.0041	-8.912	-11.0495	2.53177	-8.30964
400	-13.05	-16.215	-4.99235	-8.02731	18.8312	6.5041
401	-10.2145	-15.4451	-0.636467	-3.29836	33.2312	10.6013
402	-5.85655	-10.161	3.58516	1.49745	43.6166	20.8553
403	-0.216489	1.21748	7.13782	3.71544	48.4506	36.5611
404	6.27409	1.86988	9.58841	6.4309	47.0138	29.6554
405	12.9556	7.70906	10.6809	10.2888	39.4739	18.5423
406	18.9574	16.6238	10.3672	10.1157	26.914	-3.61771
407	23.3814	20.5139	8.79236	6.29129	11.1512	0.699759
408	25.4168	18.9457	6.27021	4.19718	-5.61866	-24.9847
409	24.5015	17.1749	3.22959	0.510367	-21.1093	-40.4924
410	20.4019	16.4415	0.13911	-1.4461	-33.2835	-45.4927
411	13.3224	10.8495	-2.55655	-3.72111	-40.7194	-57.1454
412	3.88807	3.81492	-4.50531	-8.02534	-42.6899	-55.0418
413	-6.88057	-7.39339	-5.48978	-5.89584	-39.2288	-55.4163
414	-17.6646	-26.783	-5.47268	-6.42281	-31.1773	-62.8947
415	-27.048	-33.1855	-4.575	-6.57028	-19.9317	-40.3822
416	-33.6814	-39.2273	-3.04418	-6.60567	-7.25452	-38.3336
417	-36.483	-41.1764	-1.20574	-2.43122	4.99994	-24.7314
418	-34.8079	-38.4938	0.576918	-0.90537	15.3067	-13.321
419	-28.5847	-36.0706	1.97501	0.0856458	22.6086	-7.73692
420	-18.3764	-20.6805	2.75864	0.824975	26.3998	-2.63746
421	-5.32622	-5.14038	2.80959	0.585086	26.6442	1.45972
422	8.95208	12.4663	2.14897	0.246882	23.7307	-7.59374
423	22.604	20.4005	0.915096	-1.802	18.4194	-0.875235
424	33.7965	31.2887	-0.644048	-3.35538	11.7341	-13.7615
425	40.9466	40.0049	-2.24835	-4.8537	4.76722	-4.89532
426	42.9948	43.4938	-3.61281	-4.48207	-1.54989	-10.149
427	39.52	38.5339	-4.49375	-6.15736	-6.54726	-20.48
428	30.8534	28.4805	-4.72537	-8.43827	-9.84034	-28.344
429	18.0619	14.8774	-4.25424	-6.17702	-11.3341	-31.0534
430	2.81222	-2.98463	-3.12518	-4.89303	-11.2294	-39.2808
431	-12.8296	-20.4657	-1.48734	-0.651717	-9.8897	-27.2426
432	-26.7049	-29.7938	0.453272	-2.05369	-7.79739	-32.5954
433	-36.8858	-43.7697	2.44918	0.329467	-5.41236	-29.4784
434	-41.9777	-43.6846	4.25996	0.180028	-3.08394	-28.8286
435	-41.3003	-47.5464	5.67216	0.714862	-1.04565	-8.99251
436	-35.0265	-36.6339	6.53249	1.65672	0.607292	-4.03624
437	-24.1386	-17.6292	6.74898	2.26234	1.81123	-10.7217
438	-10.2504	-3.14266	6.30946	-0.417727	2.60456	-20.5571
439	4.5838	1.94687	5.26302	0.174129	3.05445	-4.20144
440	18.2034	17.3006	3.73097	-2.55313	3.22304	-15.1273
441	28.6585	26.5476	1.86149	0.535929	3.1644	-11.6359
442	34.5023	31.6128	-0.187922	-3.11549	2.8854	-3.63973
443	35.0051	31.0739	-2.24358	-6.36775	2.35692	-1.94359
444	30.266	28.4359	-4.1453	-5.3728	1.55373	-16.1516
445	21.1922	19.355	-5.75689	-8.24557	0.499455	-16.7133
446	9.34501	3.48669	-6.94679	-12.0681	-0.7463	-12.4399
447	-3.29384	-13.2164	-7.62362	-11.6532	-2.01359	-25.3592
448	-14.6812	-21.7462	-7.70976	-10.2473	-3.1528	-19.4778
449	-23.0193	-24.6435	-7.16284	-9.58069	-3.9238	-5.95266
450	-27.0378	-28.3107	-6.00149	-6.51522	-4.15706	-19.8743
451	-26.258	-30.8717	-4.26899	-3.64836	-3.65666	-16.482
452	-20.9664	-19.5378	-2.08095	0.419917	-2.39526	-0.225412
453	-12.2508	-8.30918	0.405875	-0.201434	-0.46624	-7.01
454	-1.71922	-8.26055	2.976	4.13229	1.94945	-17.7486
455	8.73082	5.98283	5.38938	7.57528	4.51554	-5.06053
456	17.2727	13.9737	7.39222	8.39326	6.7831	4.20219
457	22.4433	18.8566	8.75769	9.79917	8.32402	-2.62645
458	23.3819	15.3879	9.30702	7.43764	8.80217	-3.76089
459	19.9887	13.994	8.94638	9.77557	8.02898	4.60971
460	12.9332	6.30295	7.6712	5.47921	6.00035	8.49763
461	3.50582	-2.88737	5.58992	2.6556	2.87612	-10.4904
462	-6.61941	-10.1529	2.91802	1.0216	-1.01439	-6.66857
463	-15.6686	-19.8376	-0.0675854	-1.36155	-5.1091	-3.70582
464	-22.0538	-29.2427	-3.03392	-5.93713	-8.84029	-25.5685
465	-24.6347	-27.8528	-5.63463	-8.32225	-11.6673	-3.87103
466	-22.958	-21.0978	-7.57095	-8.73124	-13.2107	-12.3738
467	-17.3274	-16.0205	-8.61757	-5.99219	-13.2293	-28.1347
468	-8.72871	-7.38529	-8.66937	-8.12956	-11.7065	-21.9119
469	1.33643	-1.19762	-7.75585	-9.36439	-8.83389	-2.02068
470	11.1709	11.8666	-6.02785	-5.18994	-4.99389	-1.5581
471	19.1468	12.1989	-3.73276	-6.6627	-0.662408	13.1015
472	23.9658	23.079	-1.19298	-5.42196	3.63551	8.75095
473	24.8994	16.482	1.25623	-1.58571	7.44148	5.24852
474	21.8654	17.0007	3.3094	0.862334	10.4304	-17.2419
475	15.4685	10.7806	4.73111	3.06066	12.4115	3.68454
476	6.85975	-5.52939	5.38708	1.61346	13.35	8.37647
477	-2.45891	-3.08188	5.26815	-0.478682	13.3553	-0.566844
478	-10.9767	-14.5333	4.47405	1.43846	12.5731	-8.44181
479	-17.3642	-23.3427	3.1976	0.128904	11.1727	-27.7933
480	-20.7072	-24.8299	1.69889	-1.69975	9.27207	-0.0491893

## Sheet: Fig3f
Error (μV)
-0.943586	1.12119	-0.869157	0.110408
-0.178969	3.06241	-0.26593	1.02465
-0.131435	1.72437	-0.740255	0.048347
-0.885999	2.1944	-0.810636	-0.303227
-2.2422	2.87682	-0.955764	-0.9222
0.395133	2.48899	-1.17095	-0.734113
0.962655	3.23415	-1.86969	-0.521903
0.0918972	1.34106	-1.13746	-1.33942
-1.9098	1.53672	-0.329652	0.28684
-0.923115	1.68705	-3.62681	-0.79736
-0.0185323	2.61071	-1.8526	-0.130768
-0.188945	3.18783	-2.06275	0.134969
-0.575795	2.30107	0.0689181	-1.02368
-1.25333	2.77885	-1.2237	-0.348902
-1.6943	2.90876	-0.0912024	-0.407456
-1.59022	2.43859	-1.87723	-0.874595
-0.719061	2.53488	0.431684	0.446936
0.0326043	0.270216	-0.335464	0.881093
-0.0250867	1.94453	-1.52403	0.265738
-0.936144	1.64309	-0.440862	0.0622886
0.19271	1.83576	-0.863109	-0.696751
-1.23351	1.14478	-0.238886	-0.256647
-0.496644	1.38256	-2.00114	-1.3792
-1.10767	2.78552	-2.20912	-0.444744
-0.859885	3.15119	-1.28763	-0.0309792
-0.779559	2.18578	-0.919549	0.60334
-3.09528	2.58615	-1.38189	-0.872483
-0.766045	1.56487	-1.72312	0.358186
-2.62797	1.82399	-2.8967	-2.05133
-1.23459	2.77942	-1.01569	-1.76024
-0.798849	2.05748	-0.710149	-0.992104
-1.29049	2.31475	-1.84033	-0.486288
-0.790498	1.79755	-1.18839	0.583889
-0.849966	3.10726	-1.36933	0.0189192
-0.400896	3.55918	-0.837161	-1.08174
0.558948	2.58764	-1.40266	-0.671171
-1.86151	2.63583	-0.514225	-0.653237
-0.929293	1.02332	-1.53946	-0.0781442
0.443758	2.00858	-1.89895	0.857213
-0.871965	1.81643	-1.05249	0.0554465
-2.27313	1.72326	-1.13578	0.214431
-1.16371	1.2725	-1.86499	-1.34372
-0.753396	0.702002	-1.27461	-0.591555
-1.37063	1.17938	-1.15771	-0.973486
-1.82378	1.74135	-1.03727	-2.20678
-1.0136	2.10315	-1.67729	0.271678
-2.75831	2.05919	-1.05421	0.0746293
-2.29125	0.876139	0.28489	0.277383
-2.09694	1.30005	0.235008	0.499313
-2.36175	1.52211	-0.741417	-0.830464
-0.836099	1.94855	-0.320509	-0.74813
0.0124815	2.60926	-0.786931	-0.160867
-0.433842	1.9524	-1.10705	-0.757161
0.0887634	2.88306	-3.06201	-0.712546
-0.745867	1.85181	-0.950522	-1.27022
-0.612441	1.61299	-0.214521	-0.492368
-0.545799	2.20341	-1.28641	-1.16122
-0.811257	1.72127	-0.949243	-1.24189
-1.69168	1.80139	-0.430937	-1.67982
-0.611482	1.4636	0.0433901	-0.491648
-1.10212	1.59086	-1.48276	0.206566
-2.76337	1.71784	0.156427	-0.153192
-2.78324	-0.172187	0.444327	0.138362
-1.72738	0.823712	1.02505	-0.279901
-1.36002	0.869223	0.345543	-1.15962
-2.13097	1.51433	-1.17478	-0.543291
-0.629218	2.08317	-1.38001	0.0966708
0.730896	1.21992	0.372926	0.307967
-0.602802	1.2334	-1.23065	0.838955
-0.298944	2.31142	-0.690223	1.87338
-0.563492	1.30514	-0.196033	-0.439145
-0.264983	0.026297	-1.46443	-0.73623
-2.69358	1.30111	1.14411	-0.23939
-1.92084	2.11887	-0.609035	-0.658074
-1.80126	2.05701	-0.114324	0.294501
-2.16184	0.446212	-0.0364894	-0.572052
-0.461691	1.91805	-1.63443	-0.650986
-1.20196	1.35053	0.39136	0.911682
0.519135	1.46056	-0.0580346	-0.0798454
-0.456979	1.48428	-0.107099	-0.0676601
-1.53343	1.43104	-0.373531	-0.301051
-1.26972	2.20772	0.0359857	0.361361
-2.8258	1.53237	-1.35515	0.884273
-1.24698	3.34501	0.0218552	0.67
-2.5724	2.82934	-0.318199	0.28948
-1.04045	2.75567	-0.955244	-0.149932
-1.13905	1.81241	0.132772	0.166943
-1.25051	0.574055	-1.01904	0.231392
-0.604327	0.906793	-0.175984	-1.11836
-1.71409	1.87695	-2.02219	-0.0953096
-0.947678	2.7742	-1.17832	-0.578661
-1.09341	2.83121	-2.16127	-1.17583
0.717216	2.80362	-1.43134	-1.44405
-0.727264	3.01563	-1.16021	-1.85714
-0.852988	1.52685	-2.13755	-0.815743
-0.326346	0.395218	-2.67612	0.0575205
-2.18444	1.06681	-0.421461	1.06667
-1.60265	0.624707	-1.24868	1.35438
-0.945229	1.96463	-1.72122	1.17522
-1.29912	2.59633	-1.53825	0.882668
-1.33603	2.87182	-0.625722	-0.368864
-0.977288	1.18752	-1.11015	-0.929438
-0.951424	0.455547	-1.02874	0.454862
-1.07684	3.53761	-1.10428	0.268941
0.15916	2.90559	-0.342575	-0.21464
-1.92229	2.96433	-0.81221	0.216803
-1.48163	2.38945	-1.47398	-0.585097
-1.34515	1.87085	-0.671001	-0.334922
0.136708	2.87862	-1.94129	-1.18982
-1.90176	1.43465	-0.533569	-1.14121
-0.416917	2.1524	-1.38936	-0.678959
-1.21491	1.95119	0.158809	-0.143694
-1.17597	1.22988	-1.73848	-0.963233
-0.95544	0.221306	0.0671758	1.10399
-1.89864	1.39115	0.088339	0.913776
-1.34164	0.0708933	-1.42203	-0.548501
0.0112168	1.22775	-2.18332	-0.536396
-0.251664	2.09009	-2.16856	-0.857389
-2.03886	0.156775	-2.21543	-0.492751
-3.13509	2.54442	-0.360875	-1.12142
-2.36268	1.71752	-1.67815	-0.333356
-1.761	1.61695	-0.707762	0.827064
-1.16852	1.92401	-1.00959	0.2557
-2.15726	0.627997	-3.40392	1.57437
-2.30295	2.24464	-2.07469	-0.112482
-0.00339592	1.33868	-1.37617	0.312095
-0.794879	1.14142	-2.00439	0.316645
-0.188467	1.21098	1.1119	0.14103
-0.949585	0.479964	0.692999	-0.854263
1.44731	0.748752	0.361585	-0.784918
-0.318684	2.25347	0.124015	-1.8305
0.0523997	1.70524	-0.623648	-1.83882
2.1884	2.30003	-0.639836	-0.403395
-1.24803	2.55398	-1.00076	0.338517
0.854021	4.07427	-1.90854	0.778854
0.545447	2.36744	-2.80777	0.554276
0.856848	1.44965	-3.5502	0.537907
0.901194	2.83217	-3.42656	0.527305
-2.23089	1.55107	-2.7015	-0.120863
-1.29178	1.80218	-0.98692	0.405291
-0.668389	1.11172	-1.80609	-1.69989
-1.60946	0.725041	2.316	-0.953923
-0.952501	1.49644	-0.491367	1.0254
-0.0397853	-0.265934	0.927199	0.134941
0.635651	0.734404	0.674841	0.199554
-1.0416	0.751353	0.296609	-0.933271
-0.588525	1.77765	0.00635466	-1.02612
0.48044	1.70093	-2.07332	-0.016465
-0.73539	0.114039	-2.79534	-1.25223
0.617314	2.63833	-3.34785	-0.480656
0.40959	0.674446	-2.56992	-1.21675
-0.729551	1.87687	-0.158197	-0.692744
-0.681065	1.41794	-1.65648	0.707725
-0.844933	0.627065	-3.02306	1.03119
-1.86129	0.65841	-0.0250693	0.484533
-2.11033	0.341199	0.866749	-0.0141386
-1.42932	1.4313	2.00137	0.803717
-1.85724	-0.0620643	1.01936	0.134166
-1.42078	0.444206	1.3528	0.134473
-2.16507	2.22082	0.531687	-0.0714491
-1.97948	1.67126	-0.139055	-0.605697
-0.305032	3.49782	0.0251627	-1.20077
-0.63856	2.72088	-0.974385	-1.1121
0.185256	2.88589	-0.965208	0.149092
0.342846	1.65234	-2.52922	0.666879
-0.50093	1.89665	-1.95665	-0.702219
0.0734907	2.86005	-0.502749	0.562172
-0.870172	1.82901	-1.73625	-0.452338
-3.83827	1.10318	-1.74903	-0.403081
-1.54285	0.605286	-0.377173	0.291393
-1.07304	1.2171	-0.621006	0.352881
-2.40749	0.0426671	-0.505275	0.279695
-1.54886	-0.314211	-1.10181	0.48097
-0.770178	1.44225	0.475593	-0.776133
-1.36728	1.06971	-1.54729	-0.0471741
-1.26111	1.31193	-0.824579	-0.538351
-1.82549	2.50847	-0.963038	-0.728486
0.138577	1.25379	-1.40555	0.069892
-0.00177578	1.14784	-1.83126	-0.212772
0.0803719	2.0957	-3.30232	-0.947601
0.216048	1.24703	-1.37213	0.0316144
0.0379477	1.88245	-2.28947	-0.788146
0.710656	0.921486	-1.74089	-1.01445
-0.163501	0.699724	-0.733296	-1.12102
-0.891666	0.947537	-2.79148	0.20133
0.0502115	1.21041	-0.645019	-0.0284547
-1.52467	1.3865	-0.491513	0.0370622
-0.839597	1.26431	-0.111889	0.281908
-0.597917	1.21728	-0.760234	0.174987
-0.336643	2.08043	-1.1224	-0.508458
0.647528	2.40634	-3.00468	-0.788631
-0.880929	1.79119	-1.73883	0.468117
-1.14401	0.71195	-1.39009	-0.172214
0.199986	1.80256	-2.38307	0.855901
-0.719717	2.17722	-1.20808	0.124549
-0.416683	2.5715	-1.59819	0.581176
0.769589	1.24446	-2.69316	0.857851
-1.78649	0.714442	-1.49494	0.170354
-1.24245	1.38352	0.283285	-1.62656
-2.48748	0.69516	0.269005	-0.746375
-2.30185	0.577574	-0.501828	-0.323438
-2.13252	0.268123	-1.14034	-0.615891
-1.58186	0.888254	-0.157934	-0.406857
-0.867112	1.37234	-2.21327	0.253884
-1.33183	0.0340001	-1.16303	-0.705841
2.72257	2.19041	-2.44769	-0.29618
2.22893	1.90068	-1.33659	0.854243
-0.91098	1.43306	-1.50629	0.0704297
-1.5345	2.87178	-3.73287	-0.0442811
-1.02182	1.90264	-0.960991	0.701197
-0.815397	2.36466	-0.593136	0.212666
-0.160274	1.25301	0.535547	0.262682
-0.497064	1.96005	-0.0759262	0.0110393
-1.72795	0.925336	-0.572823	-0.362215
-2.50304	0.959651	-1.14885	0.788162
-1.99078	1.12761	-0.275109	-1.14653
-0.903004	0.532738	1.29147	-1.47758
-0.267102	0.3916	-0.372557	-0.441472
-1.85847	2.43906	-0.685758	-1.38341
0.284553	1.32449	0.244166	-0.774504
0.68768	2.59284	-0.908293	-0.96552
-0.959076	2.17937	-0.538906	-1.31186
-0.119278	3.32009	-0.836648	-0.10234
-1.43874	3.53417	-2.40533	0.076814
-0.614961	2.49855	-2.66757	-1.6915
0.0934336	1.66315	-0.764658	0.0825048
-1.21106	1.18759	0.237821	0.498228
-1.30497	0.593153	-1.21895	0.72772
-0.457319	0.945388	-0.396613	-0.101715
-1.69746	1.97013	-0.705372	0.22301
-0.859887	-0.0141587	-0.231638	-0.0222591
-0.35164	0.98508	-0.410095	-0.296123
-1.3818	1.95922	-0.898078	0.0199678
-1.93677	2.83376	-2.18053	-0.532869
0.384849	1.21462	-2.05664	-0.581708
-0.612288	1.2056	-1.07087	-0.31396
0.426271	2.74285	-1.38391	-0.511607
-1.85388	4.16536	-2.02066	-0.526856
-0.972767	2.90443	0.0923862	-0.67684
-0.127457	2.79326	-0.484095	0.682345
-0.172301	1.02204	-0.171869	-0.535008
-1.10961	1.40408	1.25648	-1.38812
-1.61619	1.80375	-0.463904	-0.609819
-2.5836	1.62972	-0.592016	0.174103
-1.17719	0.717163	-1.16747	-0.38509
-1.00032	2.56796	-0.499614	-1.00096
-1.34017	2.18971	-1.91461	-0.994985
-1.04571	2.31283	-1.37019	-0.51129
-1.67277	1.21761	-0.845563	-0.153076
-1.27311	1.7517	-1.83715	-0.0461085
-0.908764	1.59264	0.0904713	0.0167979
-0.650278	2.38108	-2.01926	0.14232
-3.55397	1.469	0.373269	-0.110899
-1.36205	0.503874	-0.274049	-0.25032
-1.70054	1.97466	0.59571	0.470276
-2.47286	2.62347	0.876799	-0.52902
-2.49812	1.09197	0.367177	0.0832491
-2.14742	1.90145	0.966811	-0.32299
-1.7818	3.10952	1.12512	-0.527226
0.445466	3.05055	0.235897	-1.09455
-0.159831	2.25979	-0.0337256	0.331883
-0.625756	3.57449	-0.471765	-1.59034
0.154362	2.07021	-1.55661	-0.231514
-0.0749488	2.53855	-0.706721	-0.110912
0.485136	2.41579	-0.499828	-0.075188
-1.90151	2.90457	0.0168644	0.341717
0.24045	2.98827	-0.235264	1.38582
-0.840324	1.12548	-0.499923	0.161594
-0.667389	2.10307	0.49925	0.32862
-1.35601	0.787211	0.358107	1.38606
-2.04026	1.6869	1.14094	0.354302
-1.16118	2.46932	0.626186	0.503574
-3.80102	1.34543	0.773093	-0.242994
-1.03796	1.93951	0.935322	-0.0110201
-1.27284	2.73435	-0.0842532	0.449693
-2.07869	2.41123	-0.876751	0.141453
-0.669123	1.43139	-0.721536	-0.504434
0.526933	1.47888	-0.877889	0.331628
-0.247819	1.04302	-1.77067	-0.194115
-0.401997	1.38144	-0.750475	-0.276344
0.294763	0.953532	-1.32022	-0.412483
-1.05883	1.64781	-0.447742	-0.213838
-1.36055	2.05624	-0.670427	0.517777
-1.13661	1.80854	0.252643	0.369321
-1.37487	1.83478	0.646153	-0.599867
-0.826888	0.950011	0.681912	-0.470266
-1.61121	2.08909	0.335808	-0.33804
0.209721	1.71216	0.465132	-0.19464
-1.07251	1.78648	-0.464557	0.713578
-0.873559	0.582371	-0.377091	0.287435
-2.02712	1.568	-1.28894	0.125035
0.216458	1.59757	0.341933	0.586817
0.845866	1.99648	-1.34706	-0.380391
-0.281379	1.71523	-1.36975	0.402995
-0.746772	2.2687	-1.5009	0.263952
0.565449	1.04812	-1.62442	-1.14035
-0.527349	0.432553	-0.821966	0.316057
-1.25234	0.768833	0.0554839	0.893528
-0.613978	1.63727	0.10332	0.839355
-0.0781162	1.43647	-0.442129	0.476573
-2.61856	1.5955	-0.756888	-0.0467851
-0.981859	0.841449	0.668674	-0.585927
-1.94361	0.753857	-0.440812	-0.506895
-0.792514	0.499449	-0.686571	-1.06627
-0.996242	0.481095	-0.120951	-0.00924504
-0.549033	0.545946	1.06791	-0.274301
-1.35699	0.512405	-0.166226	-0.0948903
0.879449	1.57856	-0.507415	-0.472063
-0.832407	0.866098	-1.86591	1.48919
0.802795	1.55261	-2.63219	-0.280934
-1.2452	1.04085	-1.13083	0.585375
-2.00859	1.61777	-0.788215	-0.0907098
-0.517504	1.01503	-0.546191	0.394088
0.860668	2.15766	-1.40954	-0.344212
-0.794774	1.56561	-0.940504	0.797793
-0.379495	1.77563	-0.264322	-0.968423
-0.881392	1.74941	-0.926789	-0.30762
0.703867	0.794917	0.355724	0.0489928
0.826572	0.625989	-1.38358	-0.508176
-1.36574	0.40723	-0.748834	0.0967379
-0.479121	0.497236	-0.078581	-0.21307
-1.62494	0.482046	-1.89709	-0.29725
-1.28103	0.739627	-1.66435	-0.438162
-0.690208	0.26981	-1.82089	0.645947
-0.721813	0.323955	-1.81338	0.47444
0.336852	0.437404	-1.69277	0.823293
-0.0799088	1.6655	-1.73936	-0.0856568
1.53877	1.15705	-2.04294	0.569758
1.70746	0.733254	-2.73012	0.511608
0.584532	0.842027	-1.96067	-0.0486596
-0.788446	0.704552	-2.07382	-0.125113
0.0180614	1.43063	-0.270278	-0.923296
0.681423	0.678137	-1.09577	0.51224
0.641524	-0.772695	-1.05833	-0.490735
-0.00612597	1.38582	-0.883319	-0.566094
0.816065	1.45963	-2.91639	-0.317988
-0.612837	1.17768	-3.11086	0.269566
-0.802113	1.86878	-1.92149	-0.872362
-0.0999124	1.09005	-1.14887	0.15282
-0.29151	0.757985	-1.6872	-0.355339
0.833294	0.895391	-0.575258	-0.290411
-0.0448097	0.746676	-1.60212	-0.960239
-1.3794	0.697867	-1.97663	-0.70361
-0.918203	1.76487	-1.47985	-0.814484
1.62185	0.747879	-1.84564	0.532105
-1.3886	1.11831	-1.50627	0.332867
-0.978382	1.58394	-1.98314	0.628853
-0.0694746	0.339604	-0.688673	0.51931
0.0561016	0.960858	-1.46184	0.620487
0.985642	-0.110822	-2.0444	0.630175
-1.44629	0.48886	-2.89742	0.492133
-0.491908	0.294815	-0.962986	0.214871
-0.39248	0.570384	-2.02622	0.0223585
0.345627	2.04068	-0.808221	-0.752377
-0.573815	0.806959	-2.89232	0.135946
-1.67906	0.750814	-0.902327	-0.338997
0.514862	1.01453	-0.724807	-1.09621
-0.242258	0.586888	-1.32521	0.46972
-1.49639	1.21087	-1.39851	-1.1791
-3.15609	0.41834	-1.99285	-0.602496
-0.665461	1.57244	-0.390033	-0.832533
-0.85333	1.41525	-1.28461	-0.823723
-0.827158	0.326333	-1.40658	-0.089773
0.697781	2.3177	-1.11533	0.44948
-1.42957	2.97643	-1.72094	0.568829
-0.451787	1.68098	-1.21992	-1.03877
0.366533	2.60184	-2.01787	-0.0367688
-1.33143	1.40588	-2.80582	0.108034
-1.29031	1.43485	0.09189	-0.795505
-1.90368	1.72601	-2.10242	-0.498696
-1.26871	0.283101	-1.25508	-0.775139
-2.26501	0.329991	-0.646123	0.366733
-1.24211	0.981205	-0.196649	-0.997269
-1.13894	-0.116306	-1.22528	0.410057
-1.95508	0.723182	-1.83525	-1.01183
-1.20687	1.58611	-1.2354	0.185288
-2.17402	2.43388	0.476689	0.394034
-1.0294	2.2736	-0.226085	-0.0132793
-2.32669	1.09732	-0.934179	0.0705438
-1.49846	1.11437	0.435648	-0.149642
-1.25209	1.81243	-0.89662	0.0552971
-0.29525	1.92591	-0.493325	0.968494
-0.0923912	1.38953	-0.622502	-0.281595
0.285539	1.04351	-1.62291	0.0471482
0.373801	2.64756	-0.938275	-1.35882
-0.584239	0.843626	-1.71978	-0.476909
-1.62681	3.70581	-1.28317	-0.533774
-0.86403	1.39763	-0.912079	-0.217928
-0.726705	2.26465	-1.62875	-0.484994
-1.6323	1.7894	-2.06327	-0.92216
-2.6836	1.71005	-2.12145	-0.804276
-0.6077	0.67145	-1.54281	-0.0916195
-0.183478	0.305211	-1.24613	0.0679361
-0.943828	0.9474	-2.73371	-0.697262
-0.784538	0.814101	-1.75899	0.231752
-1.77824	0.658741	-3.00851	-0.123625
-0.886566	3.60952	-2.63741	0.422711
-1.5571	2.18189	-2.08293	-0.220934
-1.22133	1.92766	-2.62887	-0.437816
-0.716952	1.21865	-0.781062	0.161623
-1.88998	1.06062	-1.29081	-0.895566
1.32512	-0.240737	-1.06226	-0.871634
0.0816099	0.7843	0.353876	-0.649225
-0.523242	-0.0944693	-1.08688	0.101618
0.0747833	-1.44522	-1.29476	-0.273637
-0.578619	0.274969	-0.575867	1.34574
0.142662	0.331004	-0.707644	-0.185554
0.577173	0.671391	-1.59693	-0.459825
0.459948	0.311854	-1.80806	-1.06263
-0.451222	0.30197	-0.977353	-0.089717
0.908618	1.50323	-0.610264	-0.906936
-1.18899	1.75986	-0.0180513	-0.353509
-1.93718	1.34397	-0.126555	0.544666
-1.3105	2.98852	-2.25027	0.785332
-2.42966	1.50826	-1.51462	0.236347
-1.98353	2.86024	-1.36861	0.155805
-0.156805	2.7661	-1.15824	1.03977
-1.63588	2.6916	-0.909614	0.641139
0.616264	1.94136	-1.84737	-1.31485
0.106125	3.03274	-0.568601	0.00914225
-1.64807	3.52232	0.0458608	-0.208121
-0.255329	1.85383	0.867245	-0.393088
-0.150771	2.22674	-0.543786	-1.60507
-0.00337695	1.23306	-0.618878	-1.56994
-1.12358	1.73617	-0.232399	-0.729039
-0.757749	2.02032	0.123134	-0.818511
-0.803525	1.7706	-0.243352	-0.48857
-1.12185	1.59022	-0.585576	0.00159362
-0.160484	2.23835	-0.785894	0.254468
0.035199	2.00555	-1.43055	0.241597
-1.45179	1.4526	-1.88445	0.16882
-1.49068	-0.0992558	-0.762274	-0.282587
-0.811351	0.323564	-1.69883	0.0923886
-2.01615	1.12035	-0.421247	0.197502
-0.630475	0.711884	-1.54142	0.593989
-0.947686	0.466096	-0.396678	1.21291
-0.808421	2.54093	1.60641	0.134511
-0.730675	0.915566	1.75405	1.45669
-0.583747	2.18759	-0.650745	-1.18033
-0.517926	1.36545	-0.222806	0.729026
0.236181	0.928979	-0.520937	-0.238695
-0.200171	0.167933	-0.713072	0.123622
-1.47861	1.97566	-0.970151	-0.408704
-0.679533	3.07911	-0.451623	-1.2703
-1.12997	1.01813	-0.453397	-0.607002
-0.642565	1.5778	-1.44572	-0.41811
-0.713309	1.68099	-2.44869	-1.07739
-3.65083	2.50733	-1.74352	-0.062099
-3.81666	2.61909	-0.400819	0.15329
-2.95631	0.515444	-0.314118	0.0558122
-1.15704	1.20777	-1.13857	-1.42223
-2.53713	1.08982	0.352561	-1.13608
-2.04714	0.880595	0.972725	-0.379989
-2.74418	2.93628	-1.61428	-1.02912
-1.40126	1.80991	-0.678151	-1.32431
-0.0464593	0.969496	-0.814136	-0.254217
0.193127	2.48281	-0.885131	-0.245047
-0.38699	1.66769	-1.97276	-0.526172
-0.336086	1.6013	-1.47938	-0.0174344
-1.93927	0.848703	-1.63622	0.46558
-0.720492	0.0774192	-1.57772	-0.384975
-1.26007	1.73555	-0.872003	-0.555317
-0.560415	-0.0939228	-1.02884	0.200996
-2.56017	1.5251	-1.77408	-1.25518
-2.52386	1.37758	-0.794173	-1.54694
-0.592906	2.03819	0.459042	-0.683172
-1.28043	1.28322	0.322518	-0.55014
-2.67828	0.428714	0.331533	-1.25048
-1.4024	1.61487	-0.625356	-0.320711
-1.21945	2.16234	0.171673	0.240034
-1.21317	3.58679	-1.71463	0.468059
-0.420314	2.43949	-0.21885	0.929618
0.220288	2.83755	-2.07725	-0.139337
0.788379	3.26833	-1.20052	-0.289473
0.0305232	3.18182	-1.15689	-0.713609
0.884401	2.38098	-3.05741	-1.07356
-0.85127	0.641929	-0.153737	-0.156417
-0.105803	1.17387	-0.877709	-1.01453
0.480404	2.64972	-1.47539	-0.98308
-1.04165	1.34302	-1.01741	-0.894643
-1.89866	2.15444	-0.107698	-0.289156
-0.0455624	1.45945	-1.60732	-1.93559
-1.50743	0.998917	-1.46534	-1.7137
-1.74818	-0.0987413	-2.22135	0.0162689
0.336295	0.399838	-1.55597	0.464996
0.393138	0.721818	-1.06124	-0.94506
1.05039	2.05802	-1.02248	-0.992918
-1.28382	1.14806	-2.17273	0.246498
0.520928	-0.203024	-2.58669	0.0260333
0.24906	-1.02741	-3.03077	0.683198
-0.792797	0.950454	-2.44337	0.342366
0.478107	1.34083	-1.25476	1.00856
-0.608866	-0.108264	-1.78561	0.796005
-0.855943	0.817114	-1.98092	0.392032
-0.702392	0.733301	-2.7728	-0.707253
-1.09541	2.20583	-3.27301	-0.207038
-0.0884503	1.84651	-3.20218	0.488702
-0.760551	2.26831	-1.64589	0.289111
-0.363571	0.554746	-1.75394	0.207813
-0.704194	2.30943	-1.83434	0.215278
-0.295414	2.40026	-1.4737	-0.650062
-0.0340526	1.72102	-1.11395	-1.36872
-0.0339091	2.90495	-1.11874	-0.315686
0.217859	3.44405	-0.198237	-0.526218
-1.49159	2.90332	0.328368	-1.1493
0.656934	1.37097	-0.471242	-1.13
-0.715329	2.59126	-0.560494	-1.41541
-0.195355	3.06905	-1.25009	-0.426549
0.100674	1.04834	0.0308793	-0.393285
-0.0951073	0.943869	-0.689663	-0.0518751
-1.92553	1.98638	-0.725402	-0.416696
-1.23879	1.5577	-1.64329	-0.330196
0.32072	0.51458	-2.19006	0.555492
-1.691	1.37172	-1.89147	-0.705112
-0.596894	0.27901	-2.50521	-0.899962
-0.99932	0.145988	-0.489272	-0.246143
0.115758	0.644555	-0.652273	-1.04888
-1.56936	-1.21513	0.733736	-0.588882
-0.630587	0.202114	0.0792202	-0.352953
-0.755532	1.13258	0.105394	1.37319
0.142327	-0.000737085	2.17175	-0.178194
-1.06456	0.4726	0.452374	0.362337
-0.173103	1.17596	2.3921	0.211894
-0.823536	1.1755	0.246757	0.40994
-1.6273	1.09167	0.669885	-0.547296
-0.646101	0.315517	0.562187	-0.156841
-0.477351	0.310438	1.73037	0.109318
-0.82122	1.23024	1.33204	0.332073
-1.89534	0.781093	1.46607	-0.943983
-0.670702	1.93493	0.238776	0.220022
-1.86385	2.38284	1.13045	0.288206
-2.41972	2.18886	0.832606	0.578106
-2.03136	3.16165	-0.8522	-0.0594155
-3.15908	2.04379	0.0615612	0.420933
-1.44643	2.57291	-0.977595	-0.548857
-2.45799	2.38476	-1.58059	-0.843714
-3.14266	1.60472	-1.86311	-1.31038
-1.86155	3.04757	-0.834531	0.0381192
-0.431628	2.55069	-1.73029	0.174002
-0.0988942	0.352736	0.258945	0.36131
-1.90539	1.2633	-0.672691	-1.03115
-0.12275	1.70483	-0.542391	-0.652397
-0.317954	0.773912	-2.17233	-0.318679
-0.553918	1.91707	-1.50162	-0.3541
-1.80273	0.989847	-2.95807	-0.033432
-0.910665	1.29555	0.1429	-0.279788
-1.87726	2.0978	-1.05645	0.294323
-1.09355	2.44926	-0.113515	0.269612
-0.868946	1.6962	0.113793	-0.935278
-1.76587	0.735932	0.203222	0.361289
-0.251107	0.895564	-1.06805	0.878654
0.0591806	0.980205	-1.65894	-0.254655
-1.05786	2.13598	-0.0755143	-0.417865
-0.871395	2.09762	1.53646	0.0216471
0.875913	1.07485	0.468453	0.480497
-0.573508	2.20627	0.0583354	0.0463689
-2.66702	1.03736	-0.191278	1.13831
-2.78516	2.01197	1.3797	1.86844
-0.512847	1.7801	-0.737645	1.16071
-0.590685	1.61705	-0.587725	-0.563109
-0.959037	2.26489	-0.991667	0.203361
-1.28463	1.68906	0.407525	0.534297
-0.412554	2.68758	-0.791441	-1.10555
-1.31069	1.86873	0.437572	-0.575296
-0.74637	3.15149	-0.288963	-0.998889
-1.46629	2.32608	-0.539484	-1.10911
-3.19164	1.99425	0.195287	0.628682
-0.65211	0.737761	0.351687	-0.117123
-1.84578	1.60622	-0.346477	-1.54016
-2.38956	1.44185	-2.2811	0.365003
-0.38357	1.88402	-2.28586	-0.0940434
-0.864278	2.24708	-1.698	-0.753415
-0.839343	2.90667	-1.88436	0.485207
-0.332408	2.58213	-1.62703	0.309445
-1.7935	1.03168	-0.478563	-0.0941319
-0.647234	1.38743	-1.0428	0.102127
-0.197447	1.93464	-0.786501	-0.695047
-0.673973	0.932154	-0.325535	0.673966
-0.415415	1.3626	-2.28171	0.549416
-0.872891	1.09463	-2.56186	-0.554332
-1.89676	0.624676	-2.34397	-0.471139
-0.399546	1.03501	-2.72793	-0.836139
0.184763	2.68169	-0.577187	-0.302663
-2.43911	2.50813	-1.14352	-0.138566
-1.88899	0.780355	-1.42197	-1.02802
-0.759809	2.72878	-0.261224	0.418188
-1.20169	1.37786	-0.0389179	-0.0779848
0.249333	1.75738	-1.20491	-0.0495282
0.847052	2.33533	-1.52871	1.06938
1.04807	2.20115	-1.17458	0.769253
0.995339	2.61789	-1.22025	0.225722
1.69986	2.61619	-1.11544	-0.116781
0.409179	2.27762	-1.74773	-0.0910455
0.567092	3.30612	-0.260212	-0.853239
0.301493	2.80771	-0.49181	0.105365
-0.255815	2.78691	-1.60457	-1.0555
1.28307	2.40072	-0.391653	0.0136242
0.420495	2.12163	-0.864469	-0.128616
-0.517805	2.33204	-1.82382	-1.48129
-0.479574	2.703	-1.27838	0.988457
-0.0252228	1.41796	-1.14342	-0.900553
-1.28149	0.605365	-2.43417	0.000196318
0.290527	1.69307	-1.62084	-2.59449
-1.56032	0.976651	-2.90254	-1.73794
-0.776338	1.50968	-1.73927	-0.353899
-1.81677	0.486497	-2.99776	-0.359004
-1.82117	0.744416	-2.20692	-0.909364
-1.58088	1.47714	-0.759015	-0.00704115
-0.914605	0.326829	-1.62333	-0.283076
-0.969561	0.478965	-0.463811	-0.256475
-1.03621	2.04212	0.0557395	0.153052
-2.06241	1.93933	-1.36154	0.267738
-4.12395	1.57445	0.0589142	0.400778
0.401773	1.29766	0.00404088	-0.718294
-0.520936	1.94944	0.651844	0.52192
-0.830568	1.48039	-0.611423	-0.224715
-0.356427	-0.0917257	-0.967313	0.256898
-0.0841045	-0.000680148	-0.0357742	0.690395
-1.83775	0.896453	-0.0549537	1.69878
-0.290809	1.10435	-0.345489	1.43488
0.757587	1.96517	-0.604795	-0.0114208
-0.718067	2.07974	-1.36921	-0.111834
-1.66345	2.04014	-1.51348	0.657226
-0.643403	2.79466	1.68854	-0.771528
-0.824991	2.35137	0.34274	-0.478147
-2.20612	2.39914	-0.602647	-1.24329
-0.424822	2.36328	-2.5193	-0.0583997
1.66937	1.98604	-1.07015	0.350225
-0.913664	0.599741	-3.08604	0.298014
-0.608642	2.42553	-2.03892	0.999536
-0.599162	2.05245	-2.39612	0.401482
0.818909	1.09287	-2.46057	-0.283205
-1.84046	1.05728	-2.23003	0.845059
-2.05848	1.69792	-2.90103	0.0163726
-0.282898	2.63296	-2.38263	-0.434168
-1.06178	0.563259	-1.32407	-0.733015
0.0667077	2.10688	-2.18788	-0.479288
-0.581757	0.43975	-1.96795	-0.247807
-0.103828	0.430778	-3.3313	0.0314769
0.45016	1.19264	-1.16102	-0.833287
-1.59162	0.971194	-0.366884	0.661209
-2.21482	1.15028	-1.28295	-0.664579
-1.79342	-0.805108	-1.32523	1.75504
-0.359382	-0.97827	-2.7652	-0.325304
-1.82315	0.830467	-0.415154	-0.538236
-0.235809	0.357196	-1.92277	-0.438126
-0.130602	0.878092	-2.2277	-1.409
-1.26203	0.56349	-2.05355	1.38347
0.958454	1.43927	-0.769656	-0.0228622
1.75914	1.85472	-1.18758	0.397529
0.780408	1.72182	-1.47238	0.0208276
-0.401971	1.47392	-2.44384	0.106594
-0.657252	1.86847	-2.27096	0.461653
-1.93157	2.61561	-1.10887	-0.579008
-1.32655	2.18682	-1.92879	-0.313748
-0.758253	0.736413	-1.87965	-0.0151316
-0.172748	1.70774	-2.50287	0.0268006
0.149407	1.88296	-1.91688	-0.0215397
0.239227	2.15923	-0.025787	-0.628887
-0.741312	3.04706	-0.179229	-1.1991
-0.701665	1.87597	-1.5717	-1.84168
-1.20434	2.47357	-0.225363	-1.53021
-1.52431	1.43736	-1.59434	-0.703634
-1.16978	0.986096	-1.67603	-1.0093
-1.96588	2.02454	-3.33495	-0.808298
-0.44173	1.83472	-0.745778	-1.62202
-0.319527	2.82622	-1.86241	-0.946105
-0.844027	2.03442	0.220768	-1.22595
-1.58722	3.16232	0.222871	-0.479249
-1.5859	1.66759	-0.705612	-0.405471
0.265481	3.20577	-0.12593	0.0700895
-0.866235	1.50747	-0.297956	-0.758974
-0.363461	1.41019	0.0694715	0.361734
-0.602196	0.649022	-0.311935	-0.0239514
-0.621331	2.17399	1.13505	0.280882
-0.0748355	1.14209	0.193989	0.191536
-1.45898	1.15067	-0.348014	-0.595352
-1.26501	0.562032	0.882418	0.0171072
-2.50088	1.85868	-0.558982	-0.314816
-1.47399	1.84662	1.99147	0.553004
-2.41242	0.170495	0.543954	-0.0564513
-2.30818	1.66994	2.00042	-0.309365
-1.86972	0.117551	-0.0252446	0.632803
-2.59296	1.01044	-1.62568	0.418263
-1.54318	1.57348	-0.955058	-0.39007
-1.18959	2.45275	-1.69785	-0.0638551
-1.60299	2.58425	-0.492341	-0.133155
-3.06665	2.5828	-0.2687	-0.846851
-1.28798	1.94004	-1.47896	-0.962345
-1.21041	2.61494	-1.13143	-0.146999
-0.689626	2.18104	-1.36186	0.131383
-2.21755	1.14746	-1.3055	-0.0556712
-1.52335	2.09161	-3.15469	0.203465
-1.40907	2.39906	-4.30063	1.39654
-1.46089	2.33485	-3.29735	0.0843124
-1.94833	1.33677	-2.48859	-1.4965
-1.10356	0.91707	-2.18287	-0.471239
-1.37526	0.666251	-2.70003	-1.12877
-2.28002	0.135055	-3.00819	-0.645396
-1.43844	1.18874	-1.16596	-1.54533
-2.34321	1.70469	-2.75525	-1.29212
-1.40292	1.35954	-1.68174	-0.172486
-0.843913	1.27675	-0.0825899	-1.00588
-0.0150826	2.76892	0.479593	-0.513302
-1.08403	1.53085	0.604949	-0.21271
0.723195	1.18463	0.263316	-0.887362
0.0434621	1.89949	0.335967	-0.0844819
-0.967009	1.63715	0.764574	-0.0768426
0.773845	2.37223	0.261858	-0.0228113
2.1557	0.305173	0.0315795	-1.12224
-0.356612	1.43136	-0.46835	-1.10955
-0.0692366	1.29319	-1.33553	0.304559
-0.702624	0.778157	-0.801323	0.759851
-1.09207	1.14013	1.46577	-0.447455
-2.95043	1.64639	-2.34013	0.0282024
-1.12759	2.11034	-0.00772106	0.717295
-0.33143	1.82255	0.058665	1.69255
-0.736066	1.3431	-2.95515	0.442925
-2.75803	2.99911	-0.336989	0.473333
-2.14687	2.20588	-0.957767	-0.613521
-1.85304	1.65849	-0.362343	0.473391
-1.93148	1.23179	-1.42692	-0.922816
-0.534818	1.16444	-0.918237	0.487595
-1.45859	2.09181	-2.13017	-0.832319
-1.14239	0.63773	-2.51922	-0.41897
-1.56025	2.34418	-1.50234	-0.843219
-1.25035	0.742106	-2.63015	-0.592183
-1.94489	1.16796	-1.67477	-2.05876
-1.85211	1.32334	-1.18556	-1.25068
-0.897911	1.64971	-0.189832	0.12758
-0.835746	2.25889	-1.21943	0.212436
-1.63743	0.839166	-0.761622	-0.531892
-1.16357	1.78899	-1.64637	1.02452
-0.418778	1.40063	-2.1065	-0.676926
-1.24451	1.9846	-1.78071	0.450228
-2.29563	1.35788	-0.534224	-0.0472916
-1.65484	1.13415	-2.08104	-0.690486
-0.990711	1.53751	-1.14546	0.319846
-0.639663	1.6474	-1.59957	0.102951
-0.146053	0.945744	1.08636	0.911565
0.751847	2.02136	-0.531666	0.896078
-1.19433	2.01382	-2.29181	0.304347
-0.250351	2.3124	-1.79547	0.347838
-0.613707	1.6079	-1.53586	-0.198268
-0.342266	2.28187	-1.72483	0.412073
-0.231988	1.93834	0.847246	-0.927364
-0.213579	1.25729	-1.02194	-1.32963
-2.16794	1.62306	-0.123901	-1.21184
-1.57412	2.8508	-1.7707	-0.795105
-1.45924	2.75883	0.535953	-0.551116
-0.878562	3.37118	-1.93687	-1.0175
-0.419889	1.29963	-1.1006	-1.76659
-2.51568	1.6838	-1.49449	-1.95504
-1.47848	0.631551	-1.61527	-0.966609
-2.14488	2.19118	-1.11464	-0.175578
-1.68962	0.789758	-0.0772931	-0.499045
-2.85057	1.60772	1.17974	-0.809417
-1.78508	1.75907	-0.307742	-0.365979
-1.58131	1.19718	-0.917195	-1.02185
-1.31221	0.536748	-0.595933	-0.151509
-1.30924	-0.143469	-1.24038	0.437891
-1.34149	1.7439	-3.13284	-0.0345389
-1.61299	1.90511	-2.79582	-0.0368669
-1.52798	1.33563	-3.18629	0.241618
-0.253968	1.55163	-1.84259	-0.341579
-0.32482	1.31319	-2.36704	0.915718
-1.47779	1.88092	-1.07053	0.294685
-1.96814	1.64609	-0.384495	0.0384686
-1.73266	0.608219	0.476296	0.324356
-1.61045	0.935447	0.996674	1.35765
-1.82825	2.14727	2.35336	0.986206
-1.02401	1.97689	-0.257756	-0.156474
-1.40955	1.29112	-0.806372	-0.440039
-0.599844	1.40921	-0.949824	-0.58306
-0.575187	2.12672	0.614581	0.145372
0.236914	2.47679	0.741415	0.356026
0.0146293	2.54719	0.179322	-1.34358
0.263333	3.08045	0.0226961	0.298812
-0.0298693	2.08614	-0.044642	-1.00008
-0.867477	1.69413	1.13795	0.589448
-0.561391	1.84856	-0.377709	-0.841336
-1.34278	1.93362	-0.509239	0.125296
-0.828055	2.82834	-1.31081	-0.66403
-2.1848	3.04308	-0.508806	0.616764
-3.06521	2.09659	-0.658712	0.8852
-2.14226	2.3297	-0.901303	0.251174
-1.19464	2.21703	-2.02116	-1.03193
-1.38203	0.998376	-0.158896	-1.08952
-2.58348	1.88172	-1.12545	-0.749893
-1.42767	1.68727	-1.43414	0.0263908
-2.13811	1.94792	-1.80972	-0.27504
-1.28992	1.93516	-1.27114	-0.804112
-1.95187	2.58781	-0.294067	-0.2716
-2.7977	2.14	-1.24139	-0.272609
-1.63103	1.52279	-1.62834	-0.529322
-1.09131	1.30672	0.491964	-0.557172
-1.04974	1.68821	-0.321933	-1.21976
-1.11908	1.506	0.669449	-0.548186
-0.577729	1.61348	-1.19764	-0.207086
-0.548163	3.0655	0.0555082	-1.18112
-1.65791	1.62669	-1.2626	-1.2281
-0.90107	0.927472	-0.92541	-0.627392
-0.836046	1.67719	0.333792	-1.44673
-1.29567	3.54482	-1.47536	0.145884
-0.108997	2.5264	-2.11086	0.305018
0.491523	2.13096	-1.56598	-0.183289
0.544675	2.03656	-2.9144	-0.220349
0.134994	0.9802	-0.0288051	0.412777
-0.671602	1.71724	-1.16303	0.890288
-1.08617	2.8573	-0.880285	-0.0771924
-1.92259	1.75775	-0.779236	0.392958
-0.337598	2.38911	0.46048	-0.310441
-2.08645	1.92856	-1.08894	1.0275
-1.6243	1.16786	-0.0675999	0.238311
-1.45876	2.47508	1.99718	-0.357179
-0.891687	2.3887	0.826881	-0.266372
-2.17687	2.11848	0.267936	0.242429
-1.50814	1.53201	1.0345	-0.845454
-0.925669	1.34315	-0.641138	0.0301619
-1.43119	2.3768	0.62793	-0.557069
-1.16152	1.61028	2.07164	0.380509
-0.735149	1.61319	0.0017038	-0.634831
-0.246022	2.24919	-0.793252	0.0867668
-0.244883	0.728738	0.0384146	-0.507575
-1.52736	1.87156	-0.776352	-0.117982
-0.683555	3.09446	-2.6906	-0.0960994
-1.09287	1.72371	-2.79785	-0.801116
-1.34426	0.713883	-2.327	-0.746535
-0.164538	0.453517	-1.40806	-0.923766
-1.45666	1.06884	-0.867217	0.16504
-1.7219	3.10462	-0.441823	0.149129
-0.113792	1.22589	-1.08488	0.507116
-0.0412303	0.763348	-1.2428	-0.00213198
-0.472276	1.42108	-0.730571	0.776139
-1.07634	1.4086	-0.145914	-0.679808
-1.27055	1.17327	-0.182459	-0.342057
-1.87567	0.358357	0.337681	-0.333222
-0.439223	1.29299	0.828716	-0.69899
-1.52844	1.48581	-0.549796	-0.957734
-1.80258	0.710445	-1.71623	-0.786511
-2.09988	0.56053	-1.21885	-1.1179
-1.66578	1.38996	-1.09988	-0.573048
-2.33037	1.32032	-1.45743	-0.526511
-1.22924	2.14494	-1.68468	-0.434449
-0.859771	0.683113	-1.28822	-0.438845
-0.712658	1.82645	-2.05494	-0.498775
-0.0732522	1.70368	-0.601334	-1.06351
-0.768951	3.03872	-0.594088	-0.363465
-2.11132	1.10088	-0.876784	-1.23651
-0.590297	2.48383	-1.13494	-0.232878
-0.182279	2.63891	-2.16793	0.0573594
-0.791794	2.70974	-1.25773	-0.612525
1.22562	1.89217	-1.40304	-0.800239
-0.262699	2.76218	-2.814	-0.283671
-1.00615	1.23316	-1.67905	-0.334556
-0.194321	0.52696	-1.59093	-1.04077
-0.519109	1.73258	-1.97195	0.22151
-0.745922	1.07245	-1.16293	-0.341519
-2.36832	0.721025	-1.3472	0.437474
-1.21847	1.67103	-0.711923	0.570327
-1.3197	1.13265	-0.521555	0.626275
-2.0801	0.339634	0.262886	-0.140805
-1.21646	1.14638	-0.144988	0.354733
-1.64105	0.990821	0.0409871	1.15697
-1.24244	0.49158	0.101322	-0.270666
-1.37162	1.32795	-0.435484	-0.0321776
-1.22694	1.29189	0.715572	0.09546
-1.64187	0.503942	-0.288027	-0.0712975
-0.417571	-0.278715	-1.30192	-0.169329
-0.53346	0.758589	0.98781	-0.0224541
0.185247	1.62344	-1.01579	0.460022
1.2971	0.281834	-1.0681	0.694495
0.844907	1.71256	-0.899673	0.849298
1.05654	1.05232	-1.82642	0.931396
0.210388	0.440935	-2.68689	-0.771607
0.0193914	1.46695	-0.294919	-0.306707
0.539971	2.51562	-1.08928	-0.240116
-0.235511	1.75424	-0.401227	-0.778828
-0.61928	1.35136	-1.08707	-0.696124
-0.953701	0.905837	-1.54349	0.422267
-0.456921	2.03061	-1.35376	-0.170451
0.914465	0.615797	-1.06174	-0.670302
-0.460109	0.660996	-1.74052	-0.999623
-1.20814	0.536526	-1.60581	-0.466358
-0.427129	1.49425	-0.199413	-0.480192
-1.14059	1.10841	-0.127896	-0.434427
0.0469906	1.09996	-1.27197	-0.557334
-0.886591	-0.160593	-1.05428	0.888758
-0.186455	0.0857194	-1.38291	-0.247714
-0.904042	0.109831	-0.80619	-0.720167
-0.756435	1.49872	-0.592262	0.48447
-0.0036661	0.818172	-1.79018	-1.8259
-1.11507	0.209037	-0.206508	0.116562
-1.63881	1.48432	-0.483209	-0.0679945
0.143417	1.51427	-1.01474	0.779356
-1.46243	0.90972	-1.81127	0.713468
-0.908418	1.15653	-0.62324	-0.648159
-0.0560837	1.59306	-0.753846	0.166218
0.165604	3.33083	-0.960874	0.329281
0.861673	2.80374	-0.983403	0.102842
-1.96233	1.80546	-1.13131	-0.406826
-0.964329	0.0515299	-0.967341	-0.357402
-1.29375	1.98182	-1.38183	0.0362867
-1.03646	1.83441	-1.3789	-1.27424
-0.601469	1.52237	-1.325	-0.955099
-1.53521	0.879695	-0.442079	0.0847002
-0.902445	0.0146036	-0.846061	-0.249388
-0.389065	1.06738	-1.88826	-0.274669
-1.28818	1.53199	-0.977867	-0.80239
-3.13574	1.46186	-0.899073	-0.500962
-1.80913	1.93945	0.424975	0.0142597
-3.43248	2.00237	-1.27496	-0.677448
-2.6943	1.83917	-1.07802	0.277226
-2.64834	1.98253	-2.07493	-0.707765
-2.30565	3.16525	-2.52113	0.352595
-0.489136	1.19501	-2.47967	-0.325055
-2.03091	2.02463	-2.28177	0.601669
-1.04307	1.01025	-3.42124	0.230022
-1.19061	1.62404	-2.58806	-0.920879
-1.41962	2.03308	-3.1959	-0.216356
-0.208385	1.67523	-0.674138	-1.05098
-0.78458	2.23938	-1.48887	-0.13446
0.273487	1.34941	-2.09742	0.486343
-0.201395	1.79857	-0.624271	-0.039378
-0.775345	2.31972	-1.26567	0.171722
0.44351	0.458709	-2.60452	-1.43691
-0.553559	1.39222	-2.04931	-1.41039
0.0509286	2.39323	-1.29049	-0.755909
-0.240096	3.33199	-1.22964	-0.159592
0.11347	2.49568	-0.261271	0.113536
0.335452	1.87741	0.315632	-0.442565
-1.12977	1.41984	1.27186	0.701315
-1.3325	1.94887	-0.308859	0.942547
-2.66262	1.46688	0.588056	-0.324824
-1.4728	0.842653	1.11169	0.257221
-1.70939	1.13254	0.509101	0.16659
-1.39949	0.399394	0.529663	0.78756
-1.87183	1.58252	-0.950707	1.65531
-1.60091	1.67519	0.421702	0.121749
-1.33763	0.958179	-1.11478	0.288595
-1.5922	0.924779	-1.49231	0.399896
-0.799249	1.853	-0.964458	0.405922
-0.152901	0.473433	-0.658071	-0.555572
1.00026	1.55936	-1.47649	-0.929336
-0.634472	2.11881	-1.36684	-0.388823
-0.804516	2.27317	-0.59009	0.0465483
-0.530143	1.32397	1.33519	0.153721
0.103581	1.48936	0.27453	0.56986
-1.4914	2.36328	-0.818056	-0.539846
-1.83082	1.52441	0.426138	-0.360831
-0.951486	1.40772	-1.49008	-0.622805
-2.38876	1.55338	-2.15073	0.416311
-0.694378	2.27641	-1.44533	1.54266
-0.349023	2.164	-1.2445	-0.0865356
0.517538	1.18015	-0.84954	0.562997
-2.38378	0.87372	-1.91914	-0.361208
-0.315566	-0.322802	-2.92266	-0.54134
-0.540657	0.958577	-1.54381	0.904111
-0.479672	0.745991	-1.56064	1.64259
-0.791764	1.89069	-1.72845	-0.0431188
-0.753177	0.693729	-2.17433	-0.0885821
0.729112	0.415053	-2.23136	0.165357
1.10552	0.8654	-1.76563	0.35145
0.532982	1.51791	0.0402612	-0.131347
-0.0937114	0.377766	-1.45532	0.459889
0.877009	0.971549	-1.65396	-0.348879
0.57915	1.18293	-1.13024	-0.0532159
-0.550775	2.04326	-0.710012	0.051005
-1.05843	2.11973	0.123221	0.760722
-0.676575	2.34683	-0.349046	0.288593
0.646981	0.737254	-0.80953	-0.547107
0.144245	0.733738	0.448542	-0.86466
-0.652548	0.701007	-1.41253	-0.689729
-0.45848	1.18919	-0.203716	-0.0663691
-0.770207	0.304136	-0.973382	0.484056
-1.99646	0.609944	-0.315874	-0.0115596
-0.850043	0.621365	-0.13324	1.29032
-1.42922	1.50348	-0.973285	-0.464957
-0.163522	-0.769947	0.102723	-0.755318
-1.53889	1.09422	0.0469294	0.0464567
-0.701681	1.47655	-0.192562	0.412029
-1.9412	1.87471	-1.10776	-0.128
-0.552021	1.19163	-1.30754	-0.987801
-0.415775	1.6807	-0.991923	-0.37526
0.0653449	1.10062	-0.37701	-0.5412
-1.10325	2.12227	0.328905	-0.547404
0.395263	0.853712	-0.622391	-0.537082
-0.556419	1.01548	-0.580804	-0.322033
-1.9218	1.9645	-1.26728	-0.159726
-1.05421	1.85208	-1.42864	-0.546983
-0.0269931	2.02959	-0.799143	0.299537
-2.35412	1.79208	-1.13726	0.367609
-1.90193	0.85176	-0.846775	0.688524
-1.96754	1.34664	-1.31756	0.212337
-1.7139	1.23628	-1.28725	-1.08519
-1.91435	1.03499	-2.55293	-1.1009
-2.35997	1.40892	-0.879259	0.00632939
-1.84966	1.12369	-1.91314	-0.782476
-1.39065	0.287197	-2.39686	0.0881744
-1.01425	1.95437	-0.204189	0.282699
-0.502885	1.86082	-0.323609	-0.131665
-0.475292	1.36227	-1.64825	0.00565701
-0.993191	1.99043	-0.297024	-0.192603
-1.4453	2.72421	-0.568524	-0.615794
-0.449021	2.07684	-0.200471	-0.552468
-1.29446	1.53284	-1.06262	-0.657088
-0.767105	1.94996	-2.19643	-0.524897
-0.303246	1.11787	-0.469343	-0.34176
-0.860758	0.576879	-1.2587	-0.259044
-0.185201	0.626875	-0.997535	0.404368
-1.48034	0.970084	-2.05268	-0.0911319
-0.162797	0.581555	-1.98377	0.210918
-0.756044	1.3499	-2.16536	-0.223746
-2.09958	2.63852	-1.69475	0.420545
-1.43892	2.50846	-1.36574	1.0476
-1.51131	1.38663	-0.958317	0.16524
-0.835404	1.29308	-1.02483	1.17842
-0.657674	0.43315	-1.19164	0.602172
0.24837	2.03367	-1.71433	-0.267207
-0.483141	0.374786	-1.21711	0.51693
-1.24601	1.19944	-2.19298	0.320393
-0.443025	-0.627483	-1.11101	0.490773
-1.14413	1.70881	-2.06772	0.236311
-1.69127	1.31258	-0.915247	0.0368398
-0.836423	1.35884	-1.52131	0.0125789
0.189793	-0.097168	-1.55635	-0.462239
-1.80855	-0.277447	-1.29833	0.369853
-0.879603	0.5287	-1.67829	-0.225715
-1.05322	0.66218	-0.64084	-0.0737534
0.338743	2.22465	-2.24668	0.397613
0.897608	0.762779	-2.20365	0.15492
0.241176	1.75718	-2.39638	-0.643303
-1.61807	1.61051	-2.68102	0.718557
-0.127757	1.36045	-1.29245	-0.0954076
-0.938622	1.50576	-1.4335	-0.363446
-0.231364	1.45616	-2.29486	0.665631
-0.0911325	1.87292	-1.90863	0.128864
0.0619033	0.600774	-1.75887	1.32684
-1.59511	1.40358	-1.16619	-0.259446
-0.900241	1.69283	-2.17672	-0.375956
-0.551544	1.56618	-1.28793	0.35815
-1.07476	2.13911	-1.88501	-1.14138
-1.39342	1.36476	-2.44536	-1.00013
-1.80059	2.20201	-1.5819	-0.962025
-2.38061	2.23944	-0.676132	-0.319997
-1.35844	1.33722	-1.3578	-1.91969
-2.34664	0.237478	-1.7955	0.152185
-0.212043	2.40234	-1.92338	-0.628575
-0.83555	1.92872	-1.17713	0.164644
-0.610697	2.13015	-0.746592	0.872166
-1.38455	2.49781	-1.27669	1.3757
-0.693861	1.71164	-1.86912	0.683321
-1.02866	2.27666	-1.34809	0.594741
-0.872832	3.0714	-1.07582	-0.0458532
-0.531724	2.52871	-1.41859	-0.657579
0.628373	3.36718	-1.45668	-0.532047
-0.875867	2.06122	-0.471806	-0.774257
-0.151335	1.86224	-0.660491	-0.983064
0.108934	1.28531	-0.00563884	-0.365583
-0.784158	2.44651	-0.804696	-0.309108
-1.41054	2.77409	-0.631275	-0.767933
-0.726445	3.07855	-1.3185	-0.834289
-0.382938	2.61747	-1.23083	-1.08506
-0.287523	3.19709	-0.510863	-1.7921
-1.03011	2.74035	-1.06037	-0.374052
-0.517743	2.58366	-1.69201	-0.789991
0.275386	3.20936	-1.36963	-0.684928
-0.477839	1.55523	-0.903502	0.434142
0.131285	2.22744	0.21332	-0.514505
-0.558537	2.64091	-1.28928	-0.482272
0.280967	1.16486	-1.37526	-0.262208
-0.435632	1.60046	-1.7473	0.458792
0.822737	2.16297	0.215035	-0.218606
-0.224736	0.900013	-0.103408	0.466736
-0.9309	0.98753	-0.306254	0.539357
-0.793919	1.57507	0.132966	0.113942
-0.215958	1.62706	-0.135199	0.314438
-0.328133	0.928412	-0.34832	0.7493
-0.323342	1.08607	-1.35416	-0.18501
-0.458062	2.92374	-0.408037	0.302722
1.33822	0.155204	0.337571	0.622553
-0.0852704	-0.0172961	0.0552507	0.271699
-2.98089	-0.613148	-0.277709	0.218548
-2.19531	-1.24647	0.95584	0.688663
-0.876327	0.115421	-0.0507889	-0.320116
-0.396094	-0.713278	0.768	0.705078
0.0527634	1.49124	0.511164	0.535996
-0.95578	0.658512	0.813556	1.1551
-1.17393	-0.487771	-0.237943	0.607322
-0.537193	0.466619	1.10988	0.503145
-1.85638	1.82487	-0.424797	0.167165
-1.87019	-0.541516	1.22357	-0.62076
-0.163972	-0.367817	0.251361	0.931399
-0.697011	0.742016	0.0113102	-0.408121
-0.739892	0.481563	0.69727	-0.805145
-2.31649	1.17268	0.868838	-0.145822
-0.209881	-0.0609188	-0.0402776	-1.09285
-1.00199	-0.652563	1.01004	-0.237679
0.222177	-0.423129	0.295052	-0.110523
-0.404736	0.345239	1.04606	-0.881401
-0.0495599	0.962764	0.498355	-1.01432
-0.406419	1.48985	0.580776	-0.47055
0.207315	1.01959	0.648145	0.258244
-1.34484	0.72415	0.387716	-0.283737
-1.31259	0.51905	0.456388	-1.31931
-0.629998	0.676133	-0.703115	-0.580744
0.18383	-0.767474	-0.827342	-0.791954
0.17594	0.28478	-1.1409	-0.280189
0.168052	0.766795	-0.908913	0.518806
-0.748538	0.69889	-0.240987	-0.301886
-0.799925	0.91659	0.209483	0.258416
-1.05694	0.299124	-1.03797	0.604961
-1.97599	1.25618	-1.12424	-0.390033
-0.526186	1.60624	0.988537	0.0204661
-0.197452	1.5443	0.392301	-0.44604
0.99958	1.22354	-0.752926	0.06819
-0.0271591	1.9475	-1.5125	-0.664733
0.384016	1.61626	-0.485203	-0.584491
2.0546	1.34084	-0.400963	-0.367487
1.13589	1.2959	-0.951378	-0.500721
-0.261975	0.559336	-0.369201	-0.36721
-0.364822	1.12001	-1.11639	-1.40671
0.901635	1.16278	-0.604137	-1.21107
-1.03125	2.01845	-0.688604	-0.0896064
1.15901	2.05171	-1.51922	-0.514554
0.711558	0.551315	-1.78698	-0.490852
-2.43556	1.83216	-1.3333	-0.689817
0.021561	0.835663	-1.12136	-0.056601
-0.144911	0.385514	-1.9867	-0.0559503
-0.119163	1.10273	-2.01707	-0.569775
-1.20655	0.790376	-3.56841	-0.0402506
-0.614118	1.75546	-2.63217	-0.896886
-1.11962	0.560107	-1.51978	-0.658491
-0.356048	-0.262959	-2.33013	0.196769
0.371805	0.232438	-1.0012	0.551265
-1.52152	0.197703	-1.77607	-0.0844184
-1.15508	1.0578	-1.02097	-0.185276
-0.683843	1.22469	-1.15522	-0.0644543
-0.748936	0.674397	-1.32044	0.34524
-1.37539	1.13189	-0.769218	0.13491
-1.56551	0.705862	-1.01044	-0.677807
-0.213741	0.547298	-1.92652	-0.849799
-0.975572	1.26622	-2.5098	-0.0474549
-0.455397	2.46243	-1.76712	-0.797369
-0.334433	1.1046	-2.30807	-1.39738
-2.1522	1.00705	-2.04246	-1.54685
-1.96278	2.03565	-2.80175	0.662982
-1.255	1.83121	-2.37785	0.826017
-1.18666	1.58021	-1.59475	0.265506
-1.12349	1.10072	-1.57068	0.580048
-1.61223	1.16233	-1.4658	0.680476
-0.626968	0.807239	-0.851947	-0.674855
-1.43469	1.29913	0.0429583	-0.102824
-0.977868	1.25087	0.15293	-0.530859
0.676617	1.64082	-0.366792	-0.678807
-2.51959	1.29396	-0.088758	0.208436
-1.41896	1.08573	-1.02821	-0.376227
-1.24174	1.31812	-0.664279	-0.905517
-1.76194	1.11416	0.304573	-0.332702
0.144726	0.875773	-0.16476	-0.515394
-1.25551	-0.176564	-0.295158	-0.0737352
-1.73409	0.36073	-0.843109	0.215108
-0.187962	0.986791	0.178195	0.0650629
-2.15306	0.864048	-1.34583	0.288207
-0.867747	1.28143	-0.94475	-0.36984
-1.03947	0.432536	-0.910809	-0.508785
-0.118512	0.977884	-0.405191	-0.377434
-1.18927	0.510135	-0.740171	-0.762532
0.629937	0.619875	-0.205483	-0.281329
-1.40086	1.41514	0.18115	0.577777
-0.753401	2.18257	0.308816	0.00260452
-0.647742	2.84071	-0.993792	0.98297
-0.156316	2.3181	-1.64056	-0.710501
-0.614784	1.93205	-1.31829	-0.498556
-0.59016	1.74165	-1.81109	-1.29167
0.0684828	3.31491	-1.58482	-1.42736
-0.442841	2.63733	-2.37388	-0.201772
0.0196814	1.46012	-1.42866	-0.424401
-0.174764	1.72978	-3.48677	-0.341763
1.02365	1.72777	-0.783546	0.241036
0.0830127	2.80397	-1.84097	-0.257116
0.147496	1.64366	-0.830904	-0.049898
-0.832485	1.75747	-0.890201	-0.651674
0.326184	1.26484	-1.12808	0.0144743
0.780498	2.57633	-0.68904	-0.501522
-2.18731	2.23312	1.03113	-0.328562
-0.68725	1.60919	0.423167	-0.591756
-0.547911	0.785592	-0.18578	-0.429468
0.232911	0.112754	0.260887	-0.291747
-0.0664193	1.46043	-0.178013	-0.1322
0.242123	0.702386	-1.11241	0.123381
-0.197097	1.35925	-0.735778	-0.255897
-1.30797	0.119942	-1.07741	0.337551
-0.836989	0.399127	-0.186746	0.589559
-0.748302	1.10382	-0.0586682	0.565166
-0.543341	0.0214518	0.388752	0.939103
-0.933039	1.14691	0.323101	0.699172
-1.05257	0.733152	-0.0401358	0.71745
-1.06429	0.769681	-0.332739	0.0253955
-1.42659	1.62808	2.0984	0.12782
-2.25026	2.14302	1.11444	0.972721
-0.000165349	1.62088	0.602548	0.707313
-1.33961	0.548178	-0.014877	0.815286
-0.782586	1.53065	-0.401899	0.399654
-2.10532	1.34877	-0.378226	-0.114794
-1.5434	2.34489	-0.701124	0.0527942
-0.332639	0.416036	-0.603942	-1.3589
-0.520386	-0.020528	1.51119	-0.541195
0.0994703	0.199812	1.49334	1.00255
-0.309768	-0.221285	0.356377	-1.67026
-1.42526	0.893687	-0.223476	-1.16989
0.0322934	-0.204145	-0.493094	-1.31507
-0.739364	1.37938	0.945209	0.110021
-1.29635	0.765576	-0.0598918	-0.384913
-0.489567	1.00724	0.399681	-0.74895
-0.538823	0.564766	0.321267	-0.355195
-0.240064	-0.596995	-1.08279	0.0355192
-0.107892	0.0992049	-1.40301	-0.573887
0.303851	-0.304427	0.112315	-0.194715
-0.609636	-0.0647712	-1.09632	0.0705959
-0.365805	0.113529	-0.818657	0.192692
0.50461	0.805205	0.921197	0.498086
-0.0940276	0.0577117	-0.40285	-0.152368
-0.981961	1.14534	0.649851	0.23647
0.239491	0.262014	-1.13412	-0.243764
-0.452541	-0.905295	-1.05555	-0.330041
1.73083	0.620274	-1.22926	-0.346332
0.235927	1.07843	-0.938118	-0.279592
-0.644092	1.7861	-1.48906	-1.22691
-0.265547	0.986279	0.231686	0.349883
0.225548	0.660177	-1.05822	-0.167793
0.847537	0.491167	0.453008	-0.216704
-0.019524	1.94659	-0.320289	-0.893898
0.38278	1.00731	0.059233	-1.16693
-0.121811	0.792646	-1.19839	-0.203898
-0.338024	0.644328	-0.3701	-0.219733
-0.115417	0.111015	-1.51604	-0.172043
0.0833023	0.7065	-1.60108	-0.926436
-0.179486	-1.05494	-0.337556	-1.07366
-0.506535	2.0099	-0.850456	0.136813
-0.755665	0.654508	-1.81177	-0.553267
0.0769539	0.476808	-1.58133	-0.639452
-1.1215	1.46825	-1.83529	0.0478886
-0.970635	0.449742	-1.8735	-0.581452
1.62705	0.626402	-2.70713	0.151707
-0.565285	2.15877	-2.10101	0.105427
0.445018	1.94159	-2.10602	0.0914689
-0.231133	1.82829	-2.39268	0.0258197
-1.28413	0.464374	-2.15357	-0.218937
-0.629314	1.38215	-1.86	-0.523688
-1.56498	0.237755	-2.28825	-0.165227
-0.83726	1.40631	-2.34759	0.416005
-1.26122	0.948317	-0.861086	-0.509524
-1.51838	1.78564	-1.38538	-0.834881
-1.05333	1.15918	-1.83585	0.104493
-1.43864	0.796466	-0.850994	-0.785244
-1.69726	0.325062	-1.62316	0.302915
-1.68874	0.559424	-1.88024	0.688641
-0.449776	1.15574	-2.44164	0.702707
-1.03686	0.770516	-2.55737	-0.510012
-1.38258	-0.689728	-1.84811	-0.344244
-0.970687	0.87905	-0.611751	-1.00947
-2.19066	1.66174	-1.89653	-0.547203
-2.73717	1.5885	-1.23978	-0.444219
-1.62572	1.69012	0.060339	0.415281
-0.0364963	1.24145	-1.44596	-0.291078
-1.18952	1.22283	-0.486743	-0.369931
-1.17728	1.32045	-1.07232	-0.226511
-0.723597	0.561237	0.201068	-0.282585
-0.385752	-0.0511392	-0.910688	-0.247654
-1.16529	0.864966	0.199534	-0.801453
-1.99502	0.936126	-0.231206	-0.567866
-1.31822	-0.338167	-0.222304	-0.375974
-1.44041	0.709846	0.502138	0.113338
-0.0247557	2.54256	-0.979923	-0.624368
-1.36458	2.62745	-1.12965	-0.288009
-1.28022	1.30885	-1.14108	-0.289481
-1.48307	2.10802	-1.38265	-0.886313
-1.64336	1.07903	-1.81073	0.0119157
-0.950966	0.540161	-1.28167	-0.391114
-0.733673	0.347585	-1.71904	0.136325
-0.647899	1.82309	-1.01975	0.616857
0.142964	2.16843	-3.02552	0.434306
-0.0467904	1.57849	-1.7364	0.0750755
0.1752	1.20707	-0.980577	-0.946292
-1.01207	2.0783	0.193508	-0.744382
-0.737954	1.32707	-0.605365	-0.404085
-0.42198	1.9456	-0.355396	-0.266406
-1.37482	1.91957	-0.310658	0.0875623
-1.25647	0.832124	0.0960556	0.398361
-1.10389	1.77335	-1.3567	0.967604
-1.43488	1.28041	-0.615131	-0.52966
-0.66609	0.762547	-0.431087	-0.139984
-0.0291791	1.51007	-0.54109	0.122399
0.733753	1.89502	-1.87283	-0.28266
1.53192	1.34514	-0.062457	-0.389158
1.28622	1.84317	-0.0435719	0.464854
-0.364843	2.25103	-0.232624	0.16529
-0.469593	2.00736	0.786464	0.859801
-0.351523	1.57854	1.24126	0.460915
-1.09516	-0.550103	-0.712521	0.468408
-0.352731	0.739741	1.15324	-0.0540137
-0.587296	1.94832	0.00169819	0.882691
0.280486	1.45734	-0.632397	0.154237
-0.86401	0.913863	-0.572035	-0.724717
-0.710472	1.72467	0.155182	-0.31927
-1.23862	0.554993	0.871563	-0.277439
-0.808119	0.550975	0.376163	0.00893437
-0.910575	1.25008	-0.222342	1.29003
-1.18447	0.563759	0.116049	0.506914
-2.40677	0.775676	-1.57587	0.320435
-1.66351	-0.117639	1.11375	0.188036
-1.47806	0.569717	1.19686	0.274946
-0.652952	0.983137	0.38291	-0.756749
-1.98397	1.01403	0.768162	0.0756338
-1.0145	1.54662	1.15311	-0.28143
-1.9194	0.116971	1.06632	-0.0801201
0.242389	1.66714	0.413405	0.743017
-0.114892	2.9399	-0.0159806	-0.307245
1.19805	1.22962	0.0837755	0.520829
1.07725	1.60189	-0.130702	-0.229931
-0.285137	1.14799	-0.635598	-0.172194
-0.868294	0.163659	-2.02181	-0.170205
0.311412	1.1099	-2.1132	0.350888
-0.796746	1.04487	-0.547762	-0.24788
-0.670638	1.45821	-0.283183	0.881218
-0.808136	0.741995	-0.757171	0.291906
-0.416028	0.79609	-0.224791	0.325644
-0.975742	1.55466	-0.534086	-0.425078
-1.38585	0.756519	-0.670279	0.466307
-1.77016	0.403347	-0.878438	-0.696096
-0.347737	0.298497	0.00335975	-1.19308
-0.79315	-0.00322264	0.180921	-0.232751
-0.925875	1.80497	-0.581485	-0.321694
-0.942403	1.87381	-0.813783	-0.684472
-1.06951	1.02801	-0.620844	-2.01177
-1.67161	2.62881	-0.997867	0.0424605
-0.667893	1.42813	-1.39218	-1.43265
0.614253	1.25236	-0.107915	-0.577652
-0.973594	2.35625	-0.67379	-0.500567
-0.469181	0.649104	-1.15692	-0.752337
-0.15663	1.742	-1.33022	0.372501
-1.8707	1.7167	-0.810862	-0.203225
-0.619232	0.815059	-1.93816	-0.500093
-0.839575	1.88499	-1.65431	0.405526
0.206999	1.04489	-2.23084	0.312349
-0.593594	1.39219	-1.79232	-0.0497847
0.262707	1.92698	-1.10281	-0.133203
-0.0511459	1.92449	-1.53035	0.29787
0.666938	0.0949647	-1.1805	1.02793
0.496406	1.57232	-0.885112	0.144962
-1.23639	-0.420107	-1.17496	-0.332218
-0.654772	0.714195	-1.37964	-0.0261576
-0.761307	1.46979	-1.18743	-0.385113
-0.628746	0.310575	-1.58006	0.26227
-0.15774	0.141536	-1.98399	0.277623
-0.806741	-0.411952	-1.17813	0.135547
-1.11116	0.807766	-1.81568	0.963908
-0.684323	-0.242957	-0.984336	-0.106403
-1.92364	-0.244389	-1.11923	0.0556612
-1.64542	1.13285	-2.05466	-0.581748
-2.63528	1.25092	-2.06659	0.835057
-2.07045	1.15911	-1.0795	0.273571
-1.5128	0.602578	-1.57604	-0.0561909
-0.205247	0.939774	-1.90046	0.152792
-1.10271	0.712189	-2.7721	0.161766
-0.898992	0.851057	-0.948927	-0.0602755
-1.21167	0.121879	-1.75833	0.278719
-0.837231	1.90213	-1.75986	0.348006
-0.635995	0.807643	-1.10853	-0.303703
-0.556953	1.02313	-1.49139	-1.43517
0.344048	1.0683	-1.12148	-1.11545
0.207267	1.11317	-1.46972	-0.839321
-1.32526	1.13237	-2.87975	-0.0285976
0.575672	1.02117	-1.85678	-0.0261003
-0.0963489	0.720181	-2.8218	-0.65214
0.65455	1.50505	-2.69943	0.46796
0.124174	2.45225	-2.59922	0.179546
0.25894	0.925219	-2.75519	-0.452267
-0.234235	1.26964	-2.63641	-0.11042
-1.1814	1.00345	-2.2866	0.881721
-1.2718	1.46753	-2.84407	-0.436094
-0.889062	0.683016	-1.75184	-0.00787469
-1.72309	1.72767	-2.31485	0.102893
-3.04726	1.8177	-0.877302	-0.880286
-0.748398	1.57622	-0.780745	-0.346272
-0.89059	0.683141	-1.26501	0.155118
-0.447619	1.73704	-1.68002	-1.27351
-0.147131	2.66141	-1.7904	-0.433635
-0.204532	2.60971	-2.5469	-0.917272
-0.353164	1.02958	-1.57554	-0.493263
-1.00425	2.14006	-2.25151	-0.245995
0.315557	2.4012	-2.18506	-0.924499
-0.928691	2.02082	-2.33746	0.0112278
-1.57664	2.80493	-0.721528	-1.06338
-0.799575	2.80833	-0.421605	1.21045
-0.942892	2.38788	-1.13792	-0.28472
-0.990703	1.06779	-2.10294	-0.318693
0.226521	2.63187	-0.658792	0.258596
-0.952161	1.13874	-1.6661	0.946385
-1.83094	2.25081	-1.34377	0.0186181
-1.2758	1.85776	-0.592443	0.0207184
-1.98774	1.67657	-0.390461	-0.439206
-2.43664	1.82048	-1.60754	0.319025
-1.36295	1.14744	-1.56281	0.188556
-0.821875	1.88128	-1.06171	-0.633032
-1.30153	0.784363	-2.11964	1.30429
-1.53842	1.0374	-1.48221	1.2441
-0.926616	0.753788	-0.184208	0.20744
0.17634	1.86362	-1.42703	0.64207
-0.925372	2.60607	-1.16446	0.596451
-0.746041	0.518093	0.197009	-0.146595
-1.00208	1.95012	-0.594134	0.00379002
0.27068	1.68981	-1.78846	-0.10762
0.153819	0.871138	-0.869451	-1.14506
0.511272	1.66259	-0.234331	-0.495476
0.00864175	2.34857	-0.994238	-0.0757563
-0.440296	2.89752	-1.14065	-0.083767
-1.55297	2.18546	-0.31045	-0.297196
-1.71038	2.38668	0.226738	-0.468835
-0.076691	1.13825	-1.2136	-0.304053
1.47325	2.35409	-0.513365	-0.267019
-1.00417	2.04695	0.12741	-0.0145668
-0.798492	2.14166	-1.51882	0.718437
-0.745524	2.0399	0.707855	-0.271276
-2.69441	1.44091	0.075984	-0.800241
-1.83161	1.29287	-1.35332	-0.845423
-1.13458	1.21272	-0.926583	-0.634348
-2.44063	1.97566	0.618598	-1.00188
-2.15217	1.43563	0.31195	-0.629835
-1.05143	1.86139	1.24968	0.336138
-2.76317	1.80239	0.464451	-0.528483
-1.29431	2.67679	-0.199108	0.0726069
-0.349006	2.07393	-2.51248	0.480813
-0.380425	2.33515	-0.792359	-0.480162
-1.57157	2.4408	-0.451564	-0.338446
-1.32494	2.26997	-1.26405	-0.696759
-1.38748	2.01714	-1.90803	0.145015
-0.565725	2.40013	-3.53788	-0.0685318
-1.52597	1.87767	-0.846315	-0.318181

## Sheet: Fig3g
Error (μV)
δ	θ	α	β
-0.943586	1.12119	-0.869157	0.110408
-0.178969	3.06241	-0.26593	1.02465
-0.131435	1.72437	-0.740255	0.048347
-0.885999	2.1944	-0.810636	-0.303227
-2.2422	2.87682	-0.955764	-0.9222
0.395133	2.48899	-1.17095	-0.734113
0.962655	3.23415	-1.86969	-0.521903
0.0918972	1.34106	-1.13746	-1.33942
-1.9098	1.53672	-0.329652	0.28684
-0.923115	1.68705	-3.62681	-0.79736
-0.0185323	2.61071	-1.8526	-0.130768
-0.188945	3.18783	-2.06275	0.134969
-0.575795	2.30107	0.0689181	-1.02368
-1.25333	2.77885	-1.2237	-0.348902
-1.6943	2.90876	-0.0912024	-0.407456
-1.59022	2.43859	-1.87723	-0.874595
-0.719061	2.53488	0.431684	0.446936
0.0326043	0.270216	-0.335464	0.881093
-0.0250867	1.94453	-1.52403	0.265738
-0.936144	1.64309	-0.440862	0.0622886
0.19271	1.83576	-0.863109	-0.696751
-1.23351	1.14478	-0.238886	-0.256647
-0.496644	1.38256	-2.00114	-1.3792
-1.10767	2.78552	-2.20912	-0.444744
-0.859885	3.15119	-1.28763	-0.0309792
-0.779559	2.18578	-0.919549	0.60334
-3.09528	2.58615	-1.38189	-0.872483
-0.766045	1.56487	-1.72312	0.358186
-2.62797	1.82399	-2.8967	-2.05133
-1.23459	2.77942	-1.01569	-1.76024
-0.798849	2.05748	-0.710149	-0.992104
-1.29049	2.31475	-1.84033	-0.486288
-0.790498	1.79755	-1.18839	0.583889
-0.849966	3.10726	-1.36933	0.0189192
-0.400896	3.55918	-0.837161	-1.08174
0.558948	2.58764	-1.40266	-0.671171
-1.86151	2.63583	-0.514225	-0.653237
-0.929293	1.02332	-1.53946	-0.0781442
0.443758	2.00858	-1.89895	0.857213
-0.871965	1.81643	-1.05249	0.0554465
-2.27313	1.72326	-1.13578	0.214431
-1.16371	1.2725	-1.86499	-1.34372
-0.753396	0.702002	-1.27461	-0.591555
-1.37063	1.17938	-1.15771	-0.973486
-1.82378	1.74135	-1.03727	-2.20678
-1.0136	2.10315	-1.67729	0.271678
-2.75831	2.05919	-1.05421	0.0746293
-2.29125	0.876139	0.28489	0.277383
-2.09694	1.30005	0.235008	0.499313
-2.36175	1.52211	-0.741417	-0.830464
-0.836099	1.94855	-0.320509	-0.74813
0.0124815	2.60926	-0.786931	-0.160867
-0.433842	1.9524	-1.10705	-0.757161
0.0887634	2.88306	-3.06201	-0.712546
-0.745867	1.85181	-0.950522	-1.27022
-0.612441	1.61299	-0.214521	-0.492368
-0.545799	2.20341	-1.28641	-1.16122
-0.811257	1.72127	-0.949243	-1.24189
-1.69168	1.80139	-0.430937	-1.67982
-0.611482	1.4636	0.0433901	-0.491648
-1.10212	1.59086	-1.48276	0.206566
-2.76337	1.71784	0.156427	-0.153192
-2.78324	-0.172187	0.444327	0.138362
-1.72738	0.823712	1.02505	-0.279901
-1.36002	0.869223	0.345543	-1.15962
-2.13097	1.51433	-1.17478	-0.543291
-0.629218	2.08317	-1.38001	0.0966708
0.730896	1.21992	0.372926	0.307967
-0.602802	1.2334	-1.23065	0.838955
-0.298944	2.31142	-0.690223	1.87338
-0.563492	1.30514	-0.196033	-0.439145
-0.264983	0.026297	-1.46443	-0.73623
-2.69358	1.30111	1.14411	-0.23939
-1.92084	2.11887	-0.609035	-0.658074
-1.80126	2.05701	-0.114324	0.294501
-2.16184	0.446212	-0.0364894	-0.572052
-0.461691	1.91805	-1.63443	-0.650986
-1.20196	1.35053	0.39136	0.911682
0.519135	1.46056	-0.0580346	-0.0798454
-0.456979	1.48428	-0.107099	-0.0676601
-1.53343	1.43104	-0.373531	-0.301051
-1.26972	2.20772	0.0359857	0.361361
-2.8258	1.53237	-1.35515	0.884273
-1.24698	3.34501	0.0218552	0.67
-2.5724	2.82934	-0.318199	0.28948
-1.04045	2.75567	-0.955244	-0.149932
-1.13905	1.81241	0.132772	0.166943
-1.25051	0.574055	-1.01904	0.231392
-0.604327	0.906793	-0.175984	-1.11836
-1.71409	1.87695	-2.02219	-0.0953096
-0.947678	2.7742	-1.17832	-0.578661
-1.09341	2.83121	-2.16127	-1.17583
0.717216	2.80362	-1.43134	-1.44405
-0.727264	3.01563	-1.16021	-1.85714
-0.852988	1.52685	-2.13755	-0.815743
-0.326346	0.395218	-2.67612	0.0575205
-2.18444	1.06681	-0.421461	1.06667
-1.60265	0.624707	-1.24868	1.35438
-0.945229	1.96463	-1.72122	1.17522
-1.29912	2.59633	-1.53825	0.882668
-1.33603	2.87182	-0.625722	-0.368864
-0.977288	1.18752	-1.11015	-0.929438
-0.951424	0.455547	-1.02874	0.454862
-1.07684	3.53761	-1.10428	0.268941
0.15916	2.90559	-0.342575	-0.21464
-1.92229	2.96433	-0.81221	0.216803
-1.48163	2.38945	-1.47398	-0.585097
-1.34515	1.87085	-0.671001	-0.334922
0.136708	2.87862	-1.94129	-1.18982
-1.90176	1.43465	-0.533569	-1.14121
-0.416917	2.1524	-1.38936	-0.678959
-1.21491	1.95119	0.158809	-0.143694
-1.17597	1.22988	-1.73848	-0.963233
-0.95544	0.221306	0.0671758	1.10399
-1.89864	1.39115	0.088339	0.913776
-1.34164	0.0708933	-1.42203	-0.548501
0.0112168	1.22775	-2.18332	-0.536396
-0.251664	2.09009	-2.16856	-0.857389
-2.03886	0.156775	-2.21543	-0.492751
-3.13509	2.54442	-0.360875	-1.12142
-2.36268	1.71752	-1.67815	-0.333356
-1.761	1.61695	-0.707762	0.827064
-1.16852	1.92401	-1.00959	0.2557
-2.15726	0.627997	-3.40392	1.57437
-2.30295	2.24464	-2.07469	-0.112482
-0.00339592	1.33868	-1.37617	0.312095
-0.794879	1.14142	-2.00439	0.316645
-0.188467	1.21098	1.1119	0.14103
-0.949585	0.479964	0.692999	-0.854263
1.44731	0.748752	0.361585	-0.784918
-0.318684	2.25347	0.124015	-1.8305
0.0523997	1.70524	-0.623648	-1.83882
2.1884	2.30003	-0.639836	-0.403395
-1.24803	2.55398	-1.00076	0.338517
0.854021	4.07427	-1.90854	0.778854
0.545447	2.36744	-2.80777	0.554276
0.856848	1.44965	-3.5502	0.537907
0.901194	2.83217	-3.42656	0.527305
-2.23089	1.55107	-2.7015	-0.120863
-1.29178	1.80218	-0.98692	0.405291
-0.668389	1.11172	-1.80609	-1.69989
-1.60946	0.725041	2.316	-0.953923
-0.952501	1.49644	-0.491367	1.0254
-0.0397853	-0.265934	0.927199	0.134941
0.635651	0.734404	0.674841	0.199554
-1.0416	0.751353	0.296609	-0.933271
-0.588525	1.77765	0.00635466	-1.02612
0.48044	1.70093	-2.07332	-0.016465
-0.73539	0.114039	-2.79534	-1.25223
0.617314	2.63833	-3.34785	-0.480656
0.40959	0.674446	-2.56992	-1.21675
-0.729551	1.87687	-0.158197	-0.692744
-0.681065	1.41794	-1.65648	0.707725
-0.844933	0.627065	-3.02306	1.03119
-1.86129	0.65841	-0.0250693	0.484533
-2.11033	0.341199	0.866749	-0.0141386
-1.42932	1.4313	2.00137	0.803717
-1.85724	-0.0620643	1.01936	0.134166
-1.42078	0.444206	1.3528	0.134473
-2.16507	2.22082	0.531687	-0.0714491
-1.97948	1.67126	-0.139055	-0.605697
-0.305032	3.49782	0.0251627	-1.20077
-0.63856	2.72088	-0.974385	-1.1121
0.185256	2.88589	-0.965208	0.149092
0.342846	1.65234	-2.52922	0.666879
-0.50093	1.89665	-1.95665	-0.702219
0.0734907	2.86005	-0.502749	0.562172
-0.870172	1.82901	-1.73625	-0.452338
-3.83827	1.10318	-1.74903	-0.403081
-1.54285	0.605286	-0.377173	0.291393
-1.07304	1.2171	-0.621006	0.352881
-2.40749	0.0426671	-0.505275	0.279695
-1.54886	-0.314211	-1.10181	0.48097
-0.770178	1.44225	0.475593	-0.776133
-1.36728	1.06971	-1.54729	-0.0471741
-1.26111	1.31193	-0.824579	-0.538351
-1.82549	2.50847	-0.963038	-0.728486
0.138577	1.25379	-1.40555	0.069892
-0.00177578	1.14784	-1.83126	-0.212772
0.0803719	2.0957	-3.30232	-0.947601
0.216048	1.24703	-1.37213	0.0316144
0.0379477	1.88245	-2.28947	-0.788146
0.710656	0.921486	-1.74089	-1.01445
-0.163501	0.699724	-0.733296	-1.12102
-0.891666	0.947537	-2.79148	0.20133
0.0502115	1.21041	-0.645019	-0.0284547
-1.52467	1.3865	-0.491513	0.0370622
-0.839597	1.26431	-0.111889	0.281908
-0.597917	1.21728	-0.760234	0.174987
-0.336643	2.08043	-1.1224	-0.508458
0.647528	2.40634	-3.00468	-0.788631
-0.880929	1.79119	-1.73883	0.468117
-1.14401	0.71195	-1.39009	-0.172214
0.199986	1.80256	-2.38307	0.855901
-0.719717	2.17722	-1.20808	0.124549
-0.416683	2.5715	-1.59819	0.581176
0.769589	1.24446	-2.69316	0.857851
-1.78649	0.714442	-1.49494	0.170354
-1.24245	1.38352	0.283285	-1.62656
-2.48748	0.69516	0.269005	-0.746375
-2.30185	0.577574	-0.501828	-0.323438
-2.13252	0.268123	-1.14034	-0.615891
-1.58186	0.888254	-0.157934	-0.406857
-0.867112	1.37234	-2.21327	0.253884
-1.33183	0.0340001	-1.16303	-0.705841
2.72257	2.19041	-2.44769	-0.29618
2.22893	1.90068	-1.33659	0.854243
-0.91098	1.43306	-1.50629	0.0704297
-1.5345	2.87178	-3.73287	-0.0442811
-1.02182	1.90264	-0.960991	0.701197
-0.815397	2.36466	-0.593136	0.212666
-0.160274	1.25301	0.535547	0.262682
-0.497064	1.96005	-0.0759262	0.0110393
-1.72795	0.925336	-0.572823	-0.362215
-2.50304	0.959651	-1.14885	0.788162
-1.99078	1.12761	-0.275109	-1.14653
-0.903004	0.532738	1.29147	-1.47758
-0.267102	0.3916	-0.372557	-0.441472
-1.85847	2.43906	-0.685758	-1.38341
0.284553	1.32449	0.244166	-0.774504
0.68768	2.59284	-0.908293	-0.96552
-0.959076	2.17937	-0.538906	-1.31186
-0.119278	3.32009	-0.836648	-0.10234
-1.43874	3.53417	-2.40533	0.076814
-0.614961	2.49855	-2.66757	-1.6915
0.0934336	1.66315	-0.764658	0.0825048
-1.21106	1.18759	0.237821	0.498228
-1.30497	0.593153	-1.21895	0.72772
-0.457319	0.945388	-0.396613	-0.101715
-1.69746	1.97013	-0.705372	0.22301
-0.859887	-0.0141587	-0.231638	-0.0222591
-0.35164	0.98508	-0.410095	-0.296123
-1.3818	1.95922	-0.898078	0.0199678
-1.93677	2.83376	-2.18053	-0.532869
0.384849	1.21462	-2.05664	-0.581708
-0.612288	1.2056	-1.07087	-0.31396
0.426271	2.74285	-1.38391	-0.511607
-1.85388	4.16536	-2.02066	-0.526856
-0.972767	2.90443	0.0923862	-0.67684
-0.127457	2.79326	-0.484095	0.682345
-0.172301	1.02204	-0.171869	-0.535008
-1.10961	1.40408	1.25648	-1.38812
-1.61619	1.80375	-0.463904	-0.609819
-2.5836	1.62972	-0.592016	0.174103
-1.17719	0.717163	-1.16747	-0.38509
-1.00032	2.56796	-0.499614	-1.00096
-1.34017	2.18971	-1.91461	-0.994985
-1.04571	2.31283	-1.37019	-0.51129
-1.67277	1.21761	-0.845563	-0.153076
-1.27311	1.7517	-1.83715	-0.0461085
-0.908764	1.59264	0.0904713	0.0167979
-0.650278	2.38108	-2.01926	0.14232
-3.55397	1.469	0.373269	-0.110899
-1.36205	0.503874	-0.274049	-0.25032
-1.70054	1.97466	0.59571	0.470276
-2.47286	2.62347	0.876799	-0.52902
-2.49812	1.09197	0.367177	0.0832491
-2.14742	1.90145	0.966811	-0.32299
-1.7818	3.10952	1.12512	-0.527226
0.445466	3.05055	0.235897	-1.09455
-0.159831	2.25979	-0.0337256	0.331883
-0.625756	3.57449	-0.471765	-1.59034
0.154362	2.07021	-1.55661	-0.231514
-0.0749488	2.53855	-0.706721	-0.110912
0.485136	2.41579	-0.499828	-0.075188
-1.90151	2.90457	0.0168644	0.341717
0.24045	2.98827	-0.235264	1.38582
-0.840324	1.12548	-0.499923	0.161594
-0.667389	2.10307	0.49925	0.32862
-1.35601	0.787211	0.358107	1.38606
-2.04026	1.6869	1.14094	0.354302
-1.16118	2.46932	0.626186	0.503574
-3.80102	1.34543	0.773093	-0.242994
-1.03796	1.93951	0.935322	-0.0110201
-1.27284	2.73435	-0.0842532	0.449693
-2.07869	2.41123	-0.876751	0.141453
-0.669123	1.43139	-0.721536	-0.504434
0.526933	1.47888	-0.877889	0.331628
-0.247819	1.04302	-1.77067	-0.194115
-0.401997	1.38144	-0.750475	-0.276344
0.294763	0.953532	-1.32022	-0.412483
-1.05883	1.64781	-0.447742	-0.213838
-1.36055	2.05624	-0.670427	0.517777
-1.13661	1.80854	0.252643	0.369321
-1.37487	1.83478	0.646153	-0.599867
-0.826888	0.950011	0.681912	-0.470266
-1.61121	2.08909	0.335808	-0.33804
0.209721	1.71216	0.465132	-0.19464
-1.07251	1.78648	-0.464557	0.713578
-0.873559	0.582371	-0.377091	0.287435
-2.02712	1.568	-1.28894	0.125035
0.216458	1.59757	0.341933	0.586817
0.845866	1.99648	-1.34706	-0.380391
-0.281379	1.71523	-1.36975	0.402995
-0.746772	2.2687	-1.5009	0.263952
0.565449	1.04812	-1.62442	-1.14035
-0.527349	0.432553	-0.821966	0.316057
-1.25234	0.768833	0.0554839	0.893528
-0.613978	1.63727	0.10332	0.839355
-0.0781162	1.43647	-0.442129	0.476573
-2.61856	1.5955	-0.756888	-0.0467851
-0.981859	0.841449	0.668674	-0.585927
-1.94361	0.753857	-0.440812	-0.506895
-0.792514	0.499449	-0.686571	-1.06627
-0.996242	0.481095	-0.120951	-0.00924504
-0.549033	0.545946	1.06791	-0.274301
-1.35699	0.512405	-0.166226	-0.0948903
0.879449	1.57856	-0.507415	-0.472063
-0.832407	0.866098	-1.86591	1.48919
0.802795	1.55261	-2.63219	-0.280934
-1.2452	1.04085	-1.13083	0.585375
-2.00859	1.61777	-0.788215	-0.0907098
-0.517504	1.01503	-0.546191	0.394088
0.860668	2.15766	-1.40954	-0.344212
-0.794774	1.56561	-0.940504	0.797793
-0.379495	1.77563	-0.264322	-0.968423
-0.881392	1.74941	-0.926789	-0.30762
0.703867	0.794917	0.355724	0.0489928
0.826572	0.625989	-1.38358	-0.508176
-1.36574	0.40723	-0.748834	0.0967379
-0.479121	0.497236	-0.078581	-0.21307
-1.62494	0.482046	-1.89709	-0.29725
-1.28103	0.739627	-1.66435	-0.438162
-0.690208	0.26981	-1.82089	0.645947
-0.721813	0.323955	-1.81338	0.47444
0.336852	0.437404	-1.69277	0.823293
-0.0799088	1.6655	-1.73936	-0.0856568
1.53877	1.15705	-2.04294	0.569758
1.70746	0.733254	-2.73012	0.511608
0.584532	0.842027	-1.96067	-0.0486596
-0.788446	0.704552	-2.07382	-0.125113
0.0180614	1.43063	-0.270278	-0.923296
0.681423	0.678137	-1.09577	0.51224
0.641524	-0.772695	-1.05833	-0.490735
-0.00612597	1.38582	-0.883319	-0.566094
0.816065	1.45963	-2.91639	-0.317988
-0.612837	1.17768	-3.11086	0.269566
-0.802113	1.86878	-1.92149	-0.872362
-0.0999124	1.09005	-1.14887	0.15282
-0.29151	0.757985	-1.6872	-0.355339
0.833294	0.895391	-0.575258	-0.290411
-0.0448097	0.746676	-1.60212	-0.960239
-1.3794	0.697867	-1.97663	-0.70361
-0.918203	1.76487	-1.47985	-0.814484
1.62185	0.747879	-1.84564	0.532105
-1.3886	1.11831	-1.50627	0.332867
-0.978382	1.58394	-1.98314	0.628853
-0.0694746	0.339604	-0.688673	0.51931
0.0561016	0.960858	-1.46184	0.620487
0.985642	-0.110822	-2.0444	0.630175
-1.44629	0.48886	-2.89742	0.492133
-0.491908	0.294815	-0.962986	0.214871
-0.39248	0.570384	-2.02622	0.0223585
0.345627	2.04068	-0.808221	-0.752377
-0.573815	0.806959	-2.89232	0.135946
-1.67906	0.750814	-0.902327	-0.338997
0.514862	1.01453	-0.724807	-1.09621
-0.242258	0.586888	-1.32521	0.46972
-1.49639	1.21087	-1.39851	-1.1791
-3.15609	0.41834	-1.99285	-0.602496
-0.665461	1.57244	-0.390033	-0.832533
-0.85333	1.41525	-1.28461	-0.823723
-0.827158	0.326333	-1.40658	-0.089773
0.697781	2.3177	-1.11533	0.44948
-1.42957	2.97643	-1.72094	0.568829
-0.451787	1.68098	-1.21992	-1.03877
0.366533	2.60184	-2.01787	-0.0367688
-1.33143	1.40588	-2.80582	0.108034
-1.29031	1.43485	0.09189	-0.795505
-1.90368	1.72601	-2.10242	-0.498696
-1.26871	0.283101	-1.25508	-0.775139
-2.26501	0.329991	-0.646123	0.366733
-1.24211	0.981205	-0.196649	-0.997269
-1.13894	-0.116306	-1.22528	0.410057
-1.95508	0.723182	-1.83525	-1.01183
-1.20687	1.58611	-1.2354	0.185288
-2.17402	2.43388	0.476689	0.394034
-1.0294	2.2736	-0.226085	-0.0132793
-2.32669	1.09732	-0.934179	0.0705438
-1.49846	1.11437	0.435648	-0.149642
-1.25209	1.81243	-0.89662	0.0552971
-0.29525	1.92591	-0.493325	0.968494
-0.0923912	1.38953	-0.622502	-0.281595
0.285539	1.04351	-1.62291	0.0471482
0.373801	2.64756	-0.938275	-1.35882
-0.584239	0.843626	-1.71978	-0.476909
-1.62681	3.70581	-1.28317	-0.533774
-0.86403	1.39763	-0.912079	-0.217928
-0.726705	2.26465	-1.62875	-0.484994
-1.6323	1.7894	-2.06327	-0.92216
-2.6836	1.71005	-2.12145	-0.804276
-0.6077	0.67145	-1.54281	-0.0916195
-0.183478	0.305211	-1.24613	0.0679361
-0.943828	0.9474	-2.73371	-0.697262
-0.784538	0.814101	-1.75899	0.231752
-1.77824	0.658741	-3.00851	-0.123625
-0.886566	3.60952	-2.63741	0.422711
-1.5571	2.18189	-2.08293	-0.220934
-1.22133	1.92766	-2.62887	-0.437816
-0.716952	1.21865	-0.781062	0.161623
-1.88998	1.06062	-1.29081	-0.895566
1.32512	-0.240737	-1.06226	-0.871634
0.0816099	0.7843	0.353876	-0.649225
-0.523242	-0.0944693	-1.08688	0.101618
0.0747833	-1.44522	-1.29476	-0.273637
-0.578619	0.274969	-0.575867	1.34574
0.142662	0.331004	-0.707644	-0.185554
0.577173	0.671391	-1.59693	-0.459825
0.459948	0.311854	-1.80806	-1.06263
-0.451222	0.30197	-0.977353	-0.089717
0.908618	1.50323	-0.610264	-0.906936
-1.18899	1.75986	-0.0180513	-0.353509
-1.93718	1.34397	-0.126555	0.544666
-1.3105	2.98852	-2.25027	0.785332
-2.42966	1.50826	-1.51462	0.236347
-1.98353	2.86024	-1.36861	0.155805
-0.156805	2.7661	-1.15824	1.03977
-1.63588	2.6916	-0.909614	0.641139
0.616264	1.94136	-1.84737	-1.31485
0.106125	3.03274	-0.568601	0.00914225
-1.64807	3.52232	0.0458608	-0.208121
-0.255329	1.85383	0.867245	-0.393088
-0.150771	2.22674	-0.543786	-1.60507
-0.00337695	1.23306	-0.618878	-1.56994
-1.12358	1.73617	-0.232399	-0.729039
-0.757749	2.02032	0.123134	-0.818511
-0.803525	1.7706	-0.243352	-0.48857
-1.12185	1.59022	-0.585576	0.00159362
-0.160484	2.23835	-0.785894	0.254468
0.035199	2.00555	-1.43055	0.241597
-1.45179	1.4526	-1.88445	0.16882
-1.49068	-0.0992558	-0.762274	-0.282587
-0.811351	0.323564	-1.69883	0.0923886
-2.01615	1.12035	-0.421247	0.197502
-0.630475	0.711884	-1.54142	0.593989
-0.947686	0.466096	-0.396678	1.21291
-0.808421	2.54093	1.60641	0.134511
-0.730675	0.915566	1.75405	1.45669
-0.583747	2.18759	-0.650745	-1.18033
-0.517926	1.36545	-0.222806	0.729026
0.236181	0.928979	-0.520937	-0.238695
-0.200171	0.167933	-0.713072	0.123622
-1.47861	1.97566	-0.970151	-0.408704
-0.679533	3.07911	-0.451623	-1.2703
-1.12997	1.01813	-0.453397	-0.607002
-0.642565	1.5778	-1.44572	-0.41811
-0.713309	1.68099	-2.44869	-1.07739
-3.65083	2.50733	-1.74352	-0.062099
-3.81666	2.61909	-0.400819	0.15329
-2.95631	0.515444	-0.314118	0.0558122
-1.15704	1.20777	-1.13857	-1.42223
-2.53713	1.08982	0.352561	-1.13608
-2.04714	0.880595	0.972725	-0.379989
-2.74418	2.93628	-1.61428	-1.02912
-1.40126	1.80991	-0.678151	-1.32431
-0.0464593	0.969496	-0.814136	-0.254217
0.193127	2.48281	-0.885131	-0.245047
-0.38699	1.66769	-1.97276	-0.526172
-0.336086	1.6013	-1.47938	-0.0174344
-1.93927	0.848703	-1.63622	0.46558
-0.720492	0.0774192	-1.57772	-0.384975
-1.26007	1.73555	-0.872003	-0.555317
-0.560415	-0.0939228	-1.02884	0.200996
-2.56017	1.5251	-1.77408	-1.25518
-2.52386	1.37758	-0.794173	-1.54694
-0.592906	2.03819	0.459042	-0.683172
-1.28043	1.28322	0.322518	-0.55014
-2.67828	0.428714	0.331533	-1.25048
-1.4024	1.61487	-0.625356	-0.320711
-1.21945	2.16234	0.171673	0.240034
-1.21317	3.58679	-1.71463	0.468059
-0.420314	2.43949	-0.21885	0.929618
0.220288	2.83755	-2.07725	-0.139337
0.788379	3.26833	-1.20052	-0.289473
0.0305232	3.18182	-1.15689	-0.713609
0.884401	2.38098	-3.05741	-1.07356
-0.85127	0.641929	-0.153737	-0.156417
-0.105803	1.17387	-0.877709	-1.01453
0.480404	2.64972	-1.47539	-0.98308
-1.04165	1.34302	-1.01741	-0.894643
-1.89866	2.15444	-0.107698	-0.289156
-0.0455624	1.45945	-1.60732	-1.93559
-1.50743	0.998917	-1.46534	-1.7137
-1.74818	-0.0987413	-2.22135	0.0162689
0.336295	0.399838	-1.55597	0.464996
0.393138	0.721818	-1.06124	-0.94506
1.05039	2.05802	-1.02248	-0.992918
-1.28382	1.14806	-2.17273	0.246498
0.520928	-0.203024	-2.58669	0.0260333
0.24906	-1.02741	-3.03077	0.683198
-0.792797	0.950454	-2.44337	0.342366
0.478107	1.34083	-1.25476	1.00856
-0.608866	-0.108264	-1.78561	0.796005
-0.855943	0.817114	-1.98092	0.392032
-0.702392	0.733301	-2.7728	-0.707253
-1.09541	2.20583	-3.27301	-0.207038
-0.0884503	1.84651	-3.20218	0.488702
-0.760551	2.26831	-1.64589	0.289111
-0.363571	0.554746	-1.75394	0.207813
-0.704194	2.30943	-1.83434	0.215278
-0.295414	2.40026	-1.4737	-0.650062
-0.0340526	1.72102	-1.11395	-1.36872
-0.0339091	2.90495	-1.11874	-0.315686
0.217859	3.44405	-0.198237	-0.526218
-1.49159	2.90332	0.328368	-1.1493
0.656934	1.37097	-0.471242	-1.13
-0.715329	2.59126	-0.560494	-1.41541
-0.195355	3.06905	-1.25009	-0.426549
0.100674	1.04834	0.0308793	-0.393285
-0.0951073	0.943869	-0.689663	-0.0518751
-1.92553	1.98638	-0.725402	-0.416696
-1.23879	1.5577	-1.64329	-0.330196
0.32072	0.51458	-2.19006	0.555492
-1.691	1.37172	-1.89147	-0.705112
-0.596894	0.27901	-2.50521	-0.899962
-0.99932	0.145988	-0.489272	-0.246143
0.115758	0.644555	-0.652273	-1.04888
-1.56936	-1.21513	0.733736	-0.588882
-0.630587	0.202114	0.0792202	-0.352953
-0.755532	1.13258	0.105394	1.37319
0.142327	-0.000737085	2.17175	-0.178194
-1.06456	0.4726	0.452374	0.362337
-0.173103	1.17596	2.3921	0.211894
-0.823536	1.1755	0.246757	0.40994
-1.6273	1.09167	0.669885	-0.547296
-0.646101	0.315517	0.562187	-0.156841
-0.477351	0.310438	1.73037	0.109318
-0.82122	1.23024	1.33204	0.332073
-1.89534	0.781093	1.46607	-0.943983
-0.670702	1.93493	0.238776	0.220022
-1.86385	2.38284	1.13045	0.288206
-2.41972	2.18886	0.832606	0.578106
-2.03136	3.16165	-0.8522	-0.0594155
-3.15908	2.04379	0.0615612	0.420933
-1.44643	2.57291	-0.977595	-0.548857
-2.45799	2.38476	-1.58059	-0.843714
-3.14266	1.60472	-1.86311	-1.31038
-1.86155	3.04757	-0.834531	0.0381192
-0.431628	2.55069	-1.73029	0.174002
-0.0988942	0.352736	0.258945	0.36131
-1.90539	1.2633	-0.672691	-1.03115
-0.12275	1.70483	-0.542391	-0.652397
-0.317954	0.773912	-2.17233	-0.318679
-0.553918	1.91707	-1.50162	-0.3541
-1.80273	0.989847	-2.95807	-0.033432
-0.910665	1.29555	0.1429	-0.279788
-1.87726	2.0978	-1.05645	0.294323
-1.09355	2.44926	-0.113515	0.269612
-0.868946	1.6962	0.113793	-0.935278
-1.76587	0.735932	0.203222	0.361289
-0.251107	0.895564	-1.06805	0.878654
0.0591806	0.980205	-1.65894	-0.254655
-1.05786	2.13598	-0.0755143	-0.417865
-0.871395	2.09762	1.53646	0.0216471
0.875913	1.07485	0.468453	0.480497
-0.573508	2.20627	0.0583354	0.0463689
-2.66702	1.03736	-0.191278	1.13831
-2.78516	2.01197	1.3797	1.86844
-0.512847	1.7801	-0.737645	1.16071
-0.590685	1.61705	-0.587725	-0.563109
-0.959037	2.26489	-0.991667	0.203361
-1.28463	1.68906	0.407525	0.534297
-0.412554	2.68758	-0.791441	-1.10555
-1.31069	1.86873	0.437572	-0.575296
-0.74637	3.15149	-0.288963	-0.998889
-1.46629	2.32608	-0.539484	-1.10911
-3.19164	1.99425	0.195287	0.628682
-0.65211	0.737761	0.351687	-0.117123
-1.84578	1.60622	-0.346477	-1.54016
-2.38956	1.44185	-2.2811	0.365003
-0.38357	1.88402	-2.28586	-0.0940434
-0.864278	2.24708	-1.698	-0.753415
-0.839343	2.90667	-1.88436	0.485207
-0.332408	2.58213	-1.62703	0.309445
-1.7935	1.03168	-0.478563	-0.0941319
-0.647234	1.38743	-1.0428	0.102127
-0.197447	1.93464	-0.786501	-0.695047
-0.673973	0.932154	-0.325535	0.673966
-0.415415	1.3626	-2.28171	0.549416
-0.872891	1.09463	-2.56186	-0.554332
-1.89676	0.624676	-2.34397	-0.471139
-0.399546	1.03501	-2.72793	-0.836139
0.184763	2.68169	-0.577187	-0.302663
-2.43911	2.50813	-1.14352	-0.138566
-1.88899	0.780355	-1.42197	-1.02802
-0.759809	2.72878	-0.261224	0.418188
-1.20169	1.37786	-0.0389179	-0.0779848
0.249333	1.75738	-1.20491	-0.0495282
0.847052	2.33533	-1.52871	1.06938
1.04807	2.20115	-1.17458	0.769253
0.995339	2.61789	-1.22025	0.225722
1.69986	2.61619	-1.11544	-0.116781
0.409179	2.27762	-1.74773	-0.0910455
0.567092	3.30612	-0.260212	-0.853239
0.301493	2.80771	-0.49181	0.105365
-0.255815	2.78691	-1.60457	-1.0555
1.28307	2.40072	-0.391653	0.0136242
0.420495	2.12163	-0.864469	-0.128616
-0.517805	2.33204	-1.82382	-1.48129
-0.479574	2.703	-1.27838	0.988457
-0.0252228	1.41796	-1.14342	-0.900553
-1.28149	0.605365	-2.43417	0.000196318
0.290527	1.69307	-1.62084	-2.59449
-1.56032	0.976651	-2.90254	-1.73794
-0.776338	1.50968	-1.73927	-0.353899
-1.81677	0.486497	-2.99776	-0.359004
-1.82117	0.744416	-2.20692	-0.909364
-1.58088	1.47714	-0.759015	-0.00704115
-0.914605	0.326829	-1.62333	-0.283076
-0.969561	0.478965	-0.463811	-0.256475
-1.03621	2.04212	0.0557395	0.153052
-2.06241	1.93933	-1.36154	0.267738
-4.12395	1.57445	0.0589142	0.400778
0.401773	1.29766	0.00404088	-0.718294
-0.520936	1.94944	0.651844	0.52192
-0.830568	1.48039	-0.611423	-0.224715
-0.356427	-0.0917257	-0.967313	0.256898
-0.0841045	-0.000680148	-0.0357742	0.690395
-1.83775	0.896453	-0.0549537	1.69878
-0.290809	1.10435	-0.345489	1.43488
0.757587	1.96517	-0.604795	-0.0114208
-0.718067	2.07974	-1.36921	-0.111834
-1.66345	2.04014	-1.51348	0.657226
-0.643403	2.79466	1.68854	-0.771528
-0.824991	2.35137	0.34274	-0.478147
-2.20612	2.39914	-0.602647	-1.24329
-0.424822	2.36328	-2.5193	-0.0583997
1.66937	1.98604	-1.07015	0.350225
-0.913664	0.599741	-3.08604	0.298014
-0.608642	2.42553	-2.03892	0.999536
-0.599162	2.05245	-2.39612	0.401482
0.818909	1.09287	-2.46057	-0.283205
-1.84046	1.05728	-2.23003	0.845059
-2.05848	1.69792	-2.90103	0.0163726
-0.282898	2.63296	-2.38263	-0.434168
-1.06178	0.563259	-1.32407	-0.733015
0.0667077	2.10688	-2.18788	-0.479288
-0.581757	0.43975	-1.96795	-0.247807
-0.103828	0.430778	-3.3313	0.0314769
0.45016	1.19264	-1.16102	-0.833287
-1.59162	0.971194	-0.366884	0.661209
-2.21482	1.15028	-1.28295	-0.664579
-1.79342	-0.805108	-1.32523	1.75504
-0.359382	-0.97827	-2.7652	-0.325304
-1.82315	0.830467	-0.415154	-0.538236
-0.235809	0.357196	-1.92277	-0.438126
-0.130602	0.878092	-2.2277	-1.409
-1.26203	0.56349	-2.05355	1.38347
0.958454	1.43927	-0.769656	-0.0228622
1.75914	1.85472	-1.18758	0.397529
0.780408	1.72182	-1.47238	0.0208276
-0.401971	1.47392	-2.44384	0.106594
-0.657252	1.86847	-2.27096	0.461653
-1.93157	2.61561	-1.10887	-0.579008
-1.32655	2.18682	-1.92879	-0.313748
-0.758253	0.736413	-1.87965	-0.0151316
-0.172748	1.70774	-2.50287	0.0268006
0.149407	1.88296	-1.91688	-0.0215397
0.239227	2.15923	-0.025787	-0.628887
-0.741312	3.04706	-0.179229	-1.1991
-0.701665	1.87597	-1.5717	-1.84168
-1.20434	2.47357	-0.225363	-1.53021
-1.52431	1.43736	-1.59434	-0.703634
-1.16978	0.986096	-1.67603	-1.0093
-1.96588	2.02454	-3.33495	-0.808298
-0.44173	1.83472	-0.745778	-1.62202
-0.319527	2.82622	-1.86241	-0.946105
-0.844027	2.03442	0.220768	-1.22595
-1.58722	3.16232	0.222871	-0.479249
-1.5859	1.66759	-0.705612	-0.405471
0.265481	3.20577	-0.12593	0.0700895
-0.866235	1.50747	-0.297956	-0.758974
-0.363461	1.41019	0.0694715	0.361734
-0.602196	0.649022	-0.311935	-0.0239514
-0.621331	2.17399	1.13505	0.280882
-0.0748355	1.14209	0.193989	0.191536
-1.45898	1.15067	-0.348014	-0.595352
-1.26501	0.562032	0.882418	0.0171072
-2.50088	1.85868	-0.558982	-0.314816
-1.47399	1.84662	1.99147	0.553004
-2.41242	0.170495	0.543954	-0.0564513
-2.30818	1.66994	2.00042	-0.309365
-1.86972	0.117551	-0.0252446	0.632803
-2.59296	1.01044	-1.62568	0.418263
-1.54318	1.57348	-0.955058	-0.39007
-1.18959	2.45275	-1.69785	-0.0638551
-1.60299	2.58425	-0.492341	-0.133155
-3.06665	2.5828	-0.2687	-0.846851
-1.28798	1.94004	-1.47896	-0.962345
-1.21041	2.61494	-1.13143	-0.146999
-0.689626	2.18104	-1.36186	0.131383
-2.21755	1.14746	-1.3055	-0.0556712
-1.52335	2.09161	-3.15469	0.203465
-1.40907	2.39906	-4.30063	1.39654
-1.46089	2.33485	-3.29735	0.0843124
-1.94833	1.33677	-2.48859	-1.4965
-1.10356	0.91707	-2.18287	-0.471239
-1.37526	0.666251	-2.70003	-1.12877
-2.28002	0.135055	-3.00819	-0.645396
-1.43844	1.18874	-1.16596	-1.54533
-2.34321	1.70469	-2.75525	-1.29212
-1.40292	1.35954	-1.68174	-0.172486
-0.843913	1.27675	-0.0825899	-1.00588
-0.0150826	2.76892	0.479593	-0.513302
-1.08403	1.53085	0.604949	-0.21271
0.723195	1.18463	0.263316	-0.887362
0.0434621	1.89949	0.335967	-0.0844819
-0.967009	1.63715	0.764574	-0.0768426
0.773845	2.37223	0.261858	-0.0228113
2.1557	0.305173	0.0315795	-1.12224
-0.356612	1.43136	-0.46835	-1.10955
-0.0692366	1.29319	-1.33553	0.304559
-0.702624	0.778157	-0.801323	0.759851
-1.09207	1.14013	1.46577	-0.447455
-2.95043	1.64639	-2.34013	0.0282024
-1.12759	2.11034	-0.00772106	0.717295
-0.33143	1.82255	0.058665	1.69255
-0.736066	1.3431	-2.95515	0.442925
-2.75803	2.99911	-0.336989	0.473333
-2.14687	2.20588	-0.957767	-0.613521
-1.85304	1.65849	-0.362343	0.473391
-1.93148	1.23179	-1.42692	-0.922816
-0.534818	1.16444	-0.918237	0.487595
-1.45859	2.09181	-2.13017	-0.832319
-1.14239	0.63773	-2.51922	-0.41897
-1.56025	2.34418	-1.50234	-0.843219
-1.25035	0.742106	-2.63015	-0.592183
-1.94489	1.16796	-1.67477	-2.05876
-1.85211	1.32334	-1.18556	-1.25068
-0.897911	1.64971	-0.189832	0.12758
-0.835746	2.25889	-1.21943	0.212436
-1.63743	0.839166	-0.761622	-0.531892
-1.16357	1.78899	-1.64637	1.02452
-0.418778	1.40063	-2.1065	-0.676926
-1.24451	1.9846	-1.78071	0.450228
-2.29563	1.35788	-0.534224	-0.0472916
-1.65484	1.13415	-2.08104	-0.690486
-0.990711	1.53751	-1.14546	0.319846
-0.639663	1.6474	-1.59957	0.102951
-0.146053	0.945744	1.08636	0.911565
0.751847	2.02136	-0.531666	0.896078
-1.19433	2.01382	-2.29181	0.304347
-0.250351	2.3124	-1.79547	0.347838
-0.613707	1.6079	-1.53586	-0.198268
-0.342266	2.28187	-1.72483	0.412073
-0.231988	1.93834	0.847246	-0.927364
-0.213579	1.25729	-1.02194	-1.32963
-2.16794	1.62306	-0.123901	-1.21184
-1.57412	2.8508	-1.7707	-0.795105
-1.45924	2.75883	0.535953	-0.551116
-0.878562	3.37118	-1.93687	-1.0175
-0.419889	1.29963	-1.1006	-1.76659
-2.51568	1.6838	-1.49449	-1.95504
-1.47848	0.631551	-1.61527	-0.966609
-2.14488	2.19118	-1.11464	-0.175578
-1.68962	0.789758	-0.0772931	-0.499045
-2.85057	1.60772	1.17974	-0.809417
-1.78508	1.75907	-0.307742	-0.365979
-1.58131	1.19718	-0.917195	-1.02185
-1.31221	0.536748	-0.595933	-0.151509
-1.30924	-0.143469	-1.24038	0.437891
-1.34149	1.7439	-3.13284	-0.0345389
-1.61299	1.90511	-2.79582	-0.0368669
-1.52798	1.33563	-3.18629	0.241618
-0.253968	1.55163	-1.84259	-0.341579
-0.32482	1.31319	-2.36704	0.915718
-1.47779	1.88092	-1.07053	0.294685
-1.96814	1.64609	-0.384495	0.0384686
-1.73266	0.608219	0.476296	0.324356
-1.61045	0.935447	0.996674	1.35765
-1.82825	2.14727	2.35336	0.986206
-1.02401	1.97689	-0.257756	-0.156474
-1.40955	1.29112	-0.806372	-0.440039
-0.599844	1.40921	-0.949824	-0.58306
-0.575187	2.12672	0.614581	0.145372
0.236914	2.47679	0.741415	0.356026
0.0146293	2.54719	0.179322	-1.34358
0.263333	3.08045	0.0226961	0.298812
-0.0298693	2.08614	-0.044642	-1.00008
-0.867477	1.69413	1.13795	0.589448
-0.561391	1.84856	-0.377709	-0.841336
-1.34278	1.93362	-0.509239	0.125296
-0.828055	2.82834	-1.31081	-0.66403
-2.1848	3.04308	-0.508806	0.616764
-3.06521	2.09659	-0.658712	0.8852
-2.14226	2.3297	-0.901303	0.251174
-1.19464	2.21703	-2.02116	-1.03193
-1.38203	0.998376	-0.158896	-1.08952
-2.58348	1.88172	-1.12545	-0.749893
-1.42767	1.68727	-1.43414	0.0263908
-2.13811	1.94792	-1.80972	-0.27504
-1.28992	1.93516	-1.27114	-0.804112
-1.95187	2.58781	-0.294067	-0.2716
-2.7977	2.14	-1.24139	-0.272609
-1.63103	1.52279	-1.62834	-0.529322
-1.09131	1.30672	0.491964	-0.557172
-1.04974	1.68821	-0.321933	-1.21976
-1.11908	1.506	0.669449	-0.548186
-0.577729	1.61348	-1.19764	-0.207086
-0.548163	3.0655	0.0555082	-1.18112
-1.65791	1.62669	-1.2626	-1.2281
-0.90107	0.927472	-0.92541	-0.627392
-0.836046	1.67719	0.333792	-1.44673
-1.29567	3.54482	-1.47536	0.145884
-0.108997	2.5264	-2.11086	0.305018
0.491523	2.13096	-1.56598	-0.183289
0.544675	2.03656	-2.9144	-0.220349
0.134994	0.9802	-0.0288051	0.412777
-0.671602	1.71724	-1.16303	0.890288
-1.08617	2.8573	-0.880285	-0.0771924
-1.92259	1.75775	-0.779236	0.392958
-0.337598	2.38911	0.46048	-0.310441
-2.08645	1.92856	-1.08894	1.0275
-1.6243	1.16786	-0.0675999	0.238311
-1.45876	2.47508	1.99718	-0.357179
-0.891687	2.3887	0.826881	-0.266372
-2.17687	2.11848	0.267936	0.242429
-1.50814	1.53201	1.0345	-0.845454
-0.925669	1.34315	-0.641138	0.0301619
-1.43119	2.3768	0.62793	-0.557069
-1.16152	1.61028	2.07164	0.380509
-0.735149	1.61319	0.0017038	-0.634831
-0.246022	2.24919	-0.793252	0.0867668
-0.244883	0.728738	0.0384146	-0.507575
-1.52736	1.87156	-0.776352	-0.117982
-0.683555	3.09446	-2.6906	-0.0960994
-1.09287	1.72371	-2.79785	-0.801116
-1.34426	0.713883	-2.327	-0.746535
-0.164538	0.453517	-1.40806	-0.923766
-1.45666	1.06884	-0.867217	0.16504
-1.7219	3.10462	-0.441823	0.149129
-0.113792	1.22589	-1.08488	0.507116
-0.0412303	0.763348	-1.2428	-0.00213198
-0.472276	1.42108	-0.730571	0.776139
-1.07634	1.4086	-0.145914	-0.679808
-1.27055	1.17327	-0.182459	-0.342057
-1.87567	0.358357	0.337681	-0.333222
-0.439223	1.29299	0.828716	-0.69899
-1.52844	1.48581	-0.549796	-0.957734
-1.80258	0.710445	-1.71623	-0.786511
-2.09988	0.56053	-1.21885	-1.1179
-1.66578	1.38996	-1.09988	-0.573048
-2.33037	1.32032	-1.45743	-0.526511
-1.22924	2.14494	-1.68468	-0.434449
-0.859771	0.683113	-1.28822	-0.438845
-0.712658	1.82645	-2.05494	-0.498775
-0.0732522	1.70368	-0.601334	-1.06351
-0.768951	3.03872	-0.594088	-0.363465
-2.11132	1.10088	-0.876784	-1.23651
-0.590297	2.48383	-1.13494	-0.232878
-0.182279	2.63891	-2.16793	0.0573594
-0.791794	2.70974	-1.25773	-0.612525
1.22562	1.89217	-1.40304	-0.800239
-0.262699	2.76218	-2.814	-0.283671
-1.00615	1.23316	-1.67905	-0.334556
-0.194321	0.52696	-1.59093	-1.04077
-0.519109	1.73258	-1.97195	0.22151
-0.745922	1.07245	-1.16293	-0.341519
-2.36832	0.721025	-1.3472	0.437474
-1.21847	1.67103	-0.711923	0.570327
-1.3197	1.13265	-0.521555	0.626275
-2.0801	0.339634	0.262886	-0.140805
-1.21646	1.14638	-0.144988	0.354733
-1.64105	0.990821	0.0409871	1.15697
-1.24244	0.49158	0.101322	-0.270666
-1.37162	1.32795	-0.435484	-0.0321776
-1.22694	1.29189	0.715572	0.09546
-1.64187	0.503942	-0.288027	-0.0712975
-0.417571	-0.278715	-1.30192	-0.169329
-0.53346	0.758589	0.98781	-0.0224541
0.185247	1.62344	-1.01579	0.460022
1.2971	0.281834	-1.0681	0.694495
0.844907	1.71256	-0.899673	0.849298
1.05654	1.05232	-1.82642	0.931396
0.210388	0.440935	-2.68689	-0.771607
0.0193914	1.46695	-0.294919	-0.306707
0.539971	2.51562	-1.08928	-0.240116
-0.235511	1.75424	-0.401227	-0.778828
-0.61928	1.35136	-1.08707	-0.696124
-0.953701	0.905837	-1.54349	0.422267
-0.456921	2.03061	-1.35376	-0.170451
0.914465	0.615797	-1.06174	-0.670302
-0.460109	0.660996	-1.74052	-0.999623
-1.20814	0.536526	-1.60581	-0.466358
-0.427129	1.49425	-0.199413	-0.480192
-1.14059	1.10841	-0.127896	-0.434427
0.0469906	1.09996	-1.27197	-0.557334
-0.886591	-0.160593	-1.05428	0.888758
-0.186455	0.0857194	-1.38291	-0.247714
-0.904042	0.109831	-0.80619	-0.720167
-0.756435	1.49872	-0.592262	0.48447
-0.0036661	0.818172	-1.79018	-1.8259
-1.11507	0.209037	-0.206508	0.116562
-1.63881	1.48432	-0.483209	-0.0679945
0.143417	1.51427	-1.01474	0.779356
-1.46243	0.90972	-1.81127	0.713468
-0.908418	1.15653	-0.62324	-0.648159
-0.0560837	1.59306	-0.753846	0.166218
0.165604	3.33083	-0.960874	0.329281
0.861673	2.80374	-0.983403	0.102842
-1.96233	1.80546	-1.13131	-0.406826
-0.964329	0.0515299	-0.967341	-0.357402
-1.29375	1.98182	-1.38183	0.0362867
-1.03646	1.83441	-1.3789	-1.27424
-0.601469	1.52237	-1.325	-0.955099
-1.53521	0.879695	-0.442079	0.0847002
-0.902445	0.0146036	-0.846061	-0.249388
-0.389065	1.06738	-1.88826	-0.274669
-1.28818	1.53199	-0.977867	-0.80239
-3.13574	1.46186	-0.899073	-0.500962
-1.80913	1.93945	0.424975	0.0142597
-3.43248	2.00237	-1.27496	-0.677448
-2.6943	1.83917	-1.07802	0.277226
-2.64834	1.98253	-2.07493	-0.707765
-2.30565	3.16525	-2.52113	0.352595
-0.489136	1.19501	-2.47967	-0.325055
-2.03091	2.02463	-2.28177	0.601669
-1.04307	1.01025	-3.42124	0.230022
-1.19061	1.62404	-2.58806	-0.920879
-1.41962	2.03308	-3.1959	-0.216356
-0.208385	1.67523	-0.674138	-1.05098
-0.78458	2.23938	-1.48887	-0.13446
0.273487	1.34941	-2.09742	0.486343
-0.201395	1.79857	-0.624271	-0.039378
-0.775345	2.31972	-1.26567	0.171722
0.44351	0.458709	-2.60452	-1.43691
-0.553559	1.39222	-2.04931	-1.41039
0.0509286	2.39323	-1.29049	-0.755909
-0.240096	3.33199	-1.22964	-0.159592
0.11347	2.49568	-0.261271	0.113536
0.335452	1.87741	0.315632	-0.442565
-1.12977	1.41984	1.27186	0.701315
-1.3325	1.94887	-0.308859	0.942547
-2.66262	1.46688	0.588056	-0.324824
-1.4728	0.842653	1.11169	0.257221
-1.70939	1.13254	0.509101	0.16659
-1.39949	0.399394	0.529663	0.78756
-1.87183	1.58252	-0.950707	1.65531
-1.60091	1.67519	0.421702	0.121749
-1.33763	0.958179	-1.11478	0.288595
-1.5922	0.924779	-1.49231	0.399896
-0.799249	1.853	-0.964458	0.405922
-0.152901	0.473433	-0.658071	-0.555572
1.00026	1.55936	-1.47649	-0.929336
-0.634472	2.11881	-1.36684	-0.388823
-0.804516	2.27317	-0.59009	0.0465483
-0.530143	1.32397	1.33519	0.153721
0.103581	1.48936	0.27453	0.56986
-1.4914	2.36328	-0.818056	-0.539846
-1.83082	1.52441	0.426138	-0.360831
-0.951486	1.40772	-1.49008	-0.622805
-2.38876	1.55338	-2.15073	0.416311
-0.694378	2.27641	-1.44533	1.54266
-0.349023	2.164	-1.2445	-0.0865356
0.517538	1.18015	-0.84954	0.562997
-2.38378	0.87372	-1.91914	-0.361208
-0.315566	-0.322802	-2.92266	-0.54134
-0.540657	0.958577	-1.54381	0.904111
-0.479672	0.745991	-1.56064	1.64259
-0.791764	1.89069	-1.72845	-0.0431188
-0.753177	0.693729	-2.17433	-0.0885821
0.729112	0.415053	-2.23136	0.165357
1.10552	0.8654	-1.76563	0.35145
0.532982	1.51791	0.0402612	-0.131347
-0.0937114	0.377766	-1.45532	0.459889
0.877009	0.971549	-1.65396	-0.348879
0.57915	1.18293	-1.13024	-0.0532159
-0.550775	2.04326	-0.710012	0.051005
-1.05843	2.11973	0.123221	0.760722
-0.676575	2.34683	-0.349046	0.288593
0.646981	0.737254	-0.80953	-0.547107
0.144245	0.733738	0.448542	-0.86466
-0.652548	0.701007	-1.41253	-0.689729
-0.45848	1.18919	-0.203716	-0.0663691
-0.770207	0.304136	-0.973382	0.484056
-1.99646	0.609944	-0.315874	-0.0115596
-0.850043	0.621365	-0.13324	1.29032
-1.42922	1.50348	-0.973285	-0.464957
-0.163522	-0.769947	0.102723	-0.755318
-1.53889	1.09422	0.0469294	0.0464567
-0.701681	1.47655	-0.192562	0.412029
-1.9412	1.87471	-1.10776	-0.128
-0.552021	1.19163	-1.30754	-0.987801
-0.415775	1.6807	-0.991923	-0.37526
0.0653449	1.10062	-0.37701	-0.5412
-1.10325	2.12227	0.328905	-0.547404
0.395263	0.853712	-0.622391	-0.537082
-0.556419	1.01548	-0.580804	-0.322033
-1.9218	1.9645	-1.26728	-0.159726
-1.05421	1.85208	-1.42864	-0.546983
-0.0269931	2.02959	-0.799143	0.299537
-2.35412	1.79208	-1.13726	0.367609
-1.90193	0.85176	-0.846775	0.688524
-1.96754	1.34664	-1.31756	0.212337
-1.7139	1.23628	-1.28725	-1.08519
-1.91435	1.03499	-2.55293	-1.1009
-2.35997	1.40892	-0.879259	0.00632939
-1.84966	1.12369	-1.91314	-0.782476
-1.39065	0.287197	-2.39686	0.0881744
-1.01425	1.95437	-0.204189	0.282699
-0.502885	1.86082	-0.323609	-0.131665
-0.475292	1.36227	-1.64825	0.00565701
-0.993191	1.99043	-0.297024	-0.192603
-1.4453	2.72421	-0.568524	-0.615794
-0.449021	2.07684	-0.200471	-0.552468
-1.29446	1.53284	-1.06262	-0.657088
-0.767105	1.94996	-2.19643	-0.524897
-0.303246	1.11787	-0.469343	-0.34176
-0.860758	0.576879	-1.2587	-0.259044
-0.185201	0.626875	-0.997535	0.404368
-1.48034	0.970084	-2.05268	-0.0911319
-0.162797	0.581555	-1.98377	0.210918
-0.756044	1.3499	-2.16536	-0.223746
-2.09958	2.63852	-1.69475	0.420545
-1.43892	2.50846	-1.36574	1.0476
-1.51131	1.38663	-0.958317	0.16524
-0.835404	1.29308	-1.02483	1.17842
-0.657674	0.43315	-1.19164	0.602172
0.24837	2.03367	-1.71433	-0.267207
-0.483141	0.374786	-1.21711	0.51693
-1.24601	1.19944	-2.19298	0.320393
-0.443025	-0.627483	-1.11101	0.490773
-1.14413	1.70881	-2.06772	0.236311
-1.69127	1.31258	-0.915247	0.0368398
-0.836423	1.35884	-1.52131	0.0125789
0.189793	-0.097168	-1.55635	-0.462239
-1.80855	-0.277447	-1.29833	0.369853
-0.879603	0.5287	-1.67829	-0.225715
-1.05322	0.66218	-0.64084	-0.0737534
0.338743	2.22465	-2.24668	0.397613
0.897608	0.762779	-2.20365	0.15492
0.241176	1.75718	-2.39638	-0.643303
-1.61807	1.61051	-2.68102	0.718557
-0.127757	1.36045	-1.29245	-0.0954076
-0.938622	1.50576	-1.4335	-0.363446
-0.231364	1.45616	-2.29486	0.665631
-0.0911325	1.87292	-1.90863	0.128864
0.0619033	0.600774	-1.75887	1.32684
-1.59511	1.40358	-1.16619	-0.259446
-0.900241	1.69283	-2.17672	-0.375956
-0.551544	1.56618	-1.28793	0.35815
-1.07476	2.13911	-1.88501	-1.14138
-1.39342	1.36476	-2.44536	-1.00013
-1.80059	2.20201	-1.5819	-0.962025
-2.38061	2.23944	-0.676132	-0.319997
-1.35844	1.33722	-1.3578	-1.91969
-2.34664	0.237478	-1.7955	0.152185
-0.212043	2.40234	-1.92338	-0.628575
-0.83555	1.92872	-1.17713	0.164644
-0.610697	2.13015	-0.746592	0.872166
-1.38455	2.49781	-1.27669	1.3757
-0.693861	1.71164	-1.86912	0.683321
-1.02866	2.27666	-1.34809	0.594741
-0.872832	3.0714	-1.07582	-0.0458532
-0.531724	2.52871	-1.41859	-0.657579
0.628373	3.36718	-1.45668	-0.532047
-0.875867	2.06122	-0.471806	-0.774257
-0.151335	1.86224	-0.660491	-0.983064
0.108934	1.28531	-0.00563884	-0.365583
-0.784158	2.44651	-0.804696	-0.309108
-1.41054	2.77409	-0.631275	-0.767933
-0.726445	3.07855	-1.3185	-0.834289
-0.382938	2.61747	-1.23083	-1.08506
-0.287523	3.19709	-0.510863	-1.7921
-1.03011	2.74035	-1.06037	-0.374052
-0.517743	2.58366	-1.69201	-0.789991
0.275386	3.20936	-1.36963	-0.684928
-0.477839	1.55523	-0.903502	0.434142
0.131285	2.22744	0.21332	-0.514505
-0.558537	2.64091	-1.28928	-0.482272
0.280967	1.16486	-1.37526	-0.262208
-0.435632	1.60046	-1.7473	0.458792
0.822737	2.16297	0.215035	-0.218606
-0.224736	0.900013	-0.103408	0.466736
-0.9309	0.98753	-0.306254	0.539357
-0.793919	1.57507	0.132966	0.113942
-0.215958	1.62706	-0.135199	0.314438
-0.328133	0.928412	-0.34832	0.7493
-0.323342	1.08607	-1.35416	-0.18501
-0.458062	2.92374	-0.408037	0.302722
1.33822	0.155204	0.337571	0.622553
-0.0852704	-0.0172961	0.0552507	0.271699
-2.98089	-0.613148	-0.277709	0.218548
-2.19531	-1.24647	0.95584	0.688663
-0.876327	0.115421	-0.0507889	-0.320116
-0.396094	-0.713278	0.768	0.705078
0.0527634	1.49124	0.511164	0.535996
-0.95578	0.658512	0.813556	1.1551
-1.17393	-0.487771	-0.237943	0.607322
-0.537193	0.466619	1.10988	0.503145
-1.85638	1.82487	-0.424797	0.167165
-1.87019	-0.541516	1.22357	-0.62076
-0.163972	-0.367817	0.251361	0.931399
-0.697011	0.742016	0.0113102	-0.408121
-0.739892	0.481563	0.69727	-0.805145
-2.31649	1.17268	0.868838	-0.145822
-0.209881	-0.0609188	-0.0402776	-1.09285
-1.00199	-0.652563	1.01004	-0.237679
0.222177	-0.423129	0.295052	-0.110523
-0.404736	0.345239	1.04606	-0.881401
-0.0495599	0.962764	0.498355	-1.01432
-0.406419	1.48985	0.580776	-0.47055
0.207315	1.01959	0.648145	0.258244
-1.34484	0.72415	0.387716	-0.283737
-1.31259	0.51905	0.456388	-1.31931
-0.629998	0.676133	-0.703115	-0.580744
0.18383	-0.767474	-0.827342	-0.791954
0.17594	0.28478	-1.1409	-0.280189
0.168052	0.766795	-0.908913	0.518806
-0.748538	0.69889	-0.240987	-0.301886
-0.799925	0.91659	0.209483	0.258416
-1.05694	0.299124	-1.03797	0.604961
-1.97599	1.25618	-1.12424	-0.390033
-0.526186	1.60624	0.988537	0.0204661
-0.197452	1.5443	0.392301	-0.44604
0.99958	1.22354	-0.752926	0.06819
-0.0271591	1.9475	-1.5125	-0.664733
0.384016	1.61626	-0.485203	-0.584491
2.0546	1.34084	-0.400963	-0.367487
1.13589	1.2959	-0.951378	-0.500721
-0.261975	0.559336	-0.369201	-0.36721
-0.364822	1.12001	-1.11639	-1.40671
0.901635	1.16278	-0.604137	-1.21107
-1.03125	2.01845	-0.688604	-0.0896064
1.15901	2.05171	-1.51922	-0.514554
0.711558	0.551315	-1.78698	-0.490852
-2.43556	1.83216	-1.3333	-0.689817
0.021561	0.835663	-1.12136	-0.056601
-0.144911	0.385514	-1.9867	-0.0559503
-0.119163	1.10273	-2.01707	-0.569775
-1.20655	0.790376	-3.56841	-0.0402506
-0.614118	1.75546	-2.63217	-0.896886
-1.11962	0.560107	-1.51978	-0.658491
-0.356048	-0.262959	-2.33013	0.196769
0.371805	0.232438	-1.0012	0.551265
-1.52152	0.197703	-1.77607	-0.0844184
-1.15508	1.0578	-1.02097	-0.185276
-0.683843	1.22469	-1.15522	-0.0644543
-0.748936	0.674397	-1.32044	0.34524
-1.37539	1.13189	-0.769218	0.13491
-1.56551	0.705862	-1.01044	-0.677807
-0.213741	0.547298	-1.92652	-0.849799
-0.975572	1.26622	-2.5098	-0.0474549
-0.455397	2.46243	-1.76712	-0.797369
-0.334433	1.1046	-2.30807	-1.39738
-2.1522	1.00705	-2.04246	-1.54685
-1.96278	2.03565	-2.80175	0.662982
-1.255	1.83121	-2.37785	0.826017
-1.18666	1.58021	-1.59475	0.265506
-1.12349	1.10072	-1.57068	0.580048
-1.61223	1.16233	-1.4658	0.680476
-0.626968	0.807239	-0.851947	-0.674855
-1.43469	1.29913	0.0429583	-0.102824
-0.977868	1.25087	0.15293	-0.530859
0.676617	1.64082	-0.366792	-0.678807
-2.51959	1.29396	-0.088758	0.208436
-1.41896	1.08573	-1.02821	-0.376227
-1.24174	1.31812	-0.664279	-0.905517
-1.76194	1.11416	0.304573	-0.332702
0.144726	0.875773	-0.16476	-0.515394
-1.25551	-0.176564	-0.295158	-0.0737352
-1.73409	0.36073	-0.843109	0.215108
-0.187962	0.986791	0.178195	0.0650629
-2.15306	0.864048	-1.34583	0.288207
-0.867747	1.28143	-0.94475	-0.36984
-1.03947	0.432536	-0.910809	-0.508785
-0.118512	0.977884	-0.405191	-0.377434
-1.18927	0.510135	-0.740171	-0.762532
0.629937	0.619875	-0.205483	-0.281329
-1.40086	1.41514	0.18115	0.577777
-0.753401	2.18257	0.308816	0.00260452
-0.647742	2.84071	-0.993792	0.98297
-0.156316	2.3181	-1.64056	-0.710501
-0.614784	1.93205	-1.31829	-0.498556
-0.59016	1.74165	-1.81109	-1.29167
0.0684828	3.31491	-1.58482	-1.42736
-0.442841	2.63733	-2.37388	-0.201772
0.0196814	1.46012	-1.42866	-0.424401
-0.174764	1.72978	-3.48677	-0.341763
1.02365	1.72777	-0.783546	0.241036
0.0830127	2.80397	-1.84097	-0.257116
0.147496	1.64366	-0.830904	-0.049898
-0.832485	1.75747	-0.890201	-0.651674
0.326184	1.26484	-1.12808	0.0144743
0.780498	2.57633	-0.68904	-0.501522
-2.18731	2.23312	1.03113	-0.328562
-0.68725	1.60919	0.423167	-0.591756
-0.547911	0.785592	-0.18578	-0.429468
0.232911	0.112754	0.260887	-0.291747
-0.0664193	1.46043	-0.178013	-0.1322
0.242123	0.702386	-1.11241	0.123381
-0.197097	1.35925	-0.735778	-0.255897
-1.30797	0.119942	-1.07741	0.337551
-0.836989	0.399127	-0.186746	0.589559
-0.748302	1.10382	-0.0586682	0.565166
-0.543341	0.0214518	0.388752	0.939103
-0.933039	1.14691	0.323101	0.699172
-1.05257	0.733152	-0.0401358	0.71745
-1.06429	0.769681	-0.332739	0.0253955
-1.42659	1.62808	2.0984	0.12782
-2.25026	2.14302	1.11444	0.972721
-0.000165349	1.62088	0.602548	0.707313
-1.33961	0.548178	-0.014877	0.815286
-0.782586	1.53065	-0.401899	0.399654
-2.10532	1.34877	-0.378226	-0.114794
-1.5434	2.34489	-0.701124	0.0527942
-0.332639	0.416036	-0.603942	-1.3589
-0.520386	-0.020528	1.51119	-0.541195
0.0994703	0.199812	1.49334	1.00255
-0.309768	-0.221285	0.356377	-1.67026
-1.42526	0.893687	-0.223476	-1.16989
0.0322934	-0.204145	-0.493094	-1.31507
-0.739364	1.37938	0.945209	0.110021
-1.29635	0.765576	-0.0598918	-0.384913
-0.489567	1.00724	0.399681	-0.74895
-0.538823	0.564766	0.321267	-0.355195
-0.240064	-0.596995	-1.08279	0.0355192
-0.107892	0.0992049	-1.40301	-0.573887
0.303851	-0.304427	0.112315	-0.194715
-0.609636	-0.0647712	-1.09632	0.0705959
-0.365805	0.113529	-0.818657	0.192692
0.50461	0.805205	0.921197	0.498086
-0.0940276	0.0577117	-0.40285	-0.152368
-0.981961	1.14534	0.649851	0.23647
0.239491	0.262014	-1.13412	-0.243764
-0.452541	-0.905295	-1.05555	-0.330041
1.73083	0.620274	-1.22926	-0.346332
0.235927	1.07843	-0.938118	-0.279592
-0.644092	1.7861	-1.48906	-1.22691
-0.265547	0.986279	0.231686	0.349883
0.225548	0.660177	-1.05822	-0.167793
0.847537	0.491167	0.453008	-0.216704
-0.019524	1.94659	-0.320289	-0.893898
0.38278	1.00731	0.059233	-1.16693
-0.121811	0.792646	-1.19839	-0.203898
-0.338024	0.644328	-0.3701	-0.219733
-0.115417	0.111015	-1.51604	-0.172043
0.0833023	0.7065	-1.60108	-0.926436
-0.179486	-1.05494	-0.337556	-1.07366
-0.506535	2.0099	-0.850456	0.136813
-0.755665	0.654508	-1.81177	-0.553267
0.0769539	0.476808	-1.58133	-0.639452
-1.1215	1.46825	-1.83529	0.0478886
-0.970635	0.449742	-1.8735	-0.581452
1.62705	0.626402	-2.70713	0.151707
-0.565285	2.15877	-2.10101	0.105427
0.445018	1.94159	-2.10602	0.0914689
-0.231133	1.82829	-2.39268	0.0258197
-1.28413	0.464374	-2.15357	-0.218937
-0.629314	1.38215	-1.86	-0.523688
-1.56498	0.237755	-2.28825	-0.165227
-0.83726	1.40631	-2.34759	0.416005
-1.26122	0.948317	-0.861086	-0.509524
-1.51838	1.78564	-1.38538	-0.834881
-1.05333	1.15918	-1.83585	0.104493
-1.43864	0.796466	-0.850994	-0.785244
-1.69726	0.325062	-1.62316	0.302915
-1.68874	0.559424	-1.88024	0.688641
-0.449776	1.15574	-2.44164	0.702707
-1.03686	0.770516	-2.55737	-0.510012
-1.38258	-0.689728	-1.84811	-0.344244
-0.970687	0.87905	-0.611751	-1.00947
-2.19066	1.66174	-1.89653	-0.547203
-2.73717	1.5885	-1.23978	-0.444219
-1.62572	1.69012	0.060339	0.415281
-0.0364963	1.24145	-1.44596	-0.291078
-1.18952	1.22283	-0.486743	-0.369931
-1.17728	1.32045	-1.07232	-0.226511
-0.723597	0.561237	0.201068	-0.282585
-0.385752	-0.0511392	-0.910688	-0.247654
-1.16529	0.864966	0.199534	-0.801453
-1.99502	0.936126	-0.231206	-0.567866
-1.31822	-0.338167	-0.222304	-0.375974
-1.44041	0.709846	0.502138	0.113338
-0.0247557	2.54256	-0.979923	-0.624368
-1.36458	2.62745	-1.12965	-0.288009
-1.28022	1.30885	-1.14108	-0.289481
-1.48307	2.10802	-1.38265	-0.886313
-1.64336	1.07903	-1.81073	0.0119157
-0.950966	0.540161	-1.28167	-0.391114
-0.733673	0.347585	-1.71904	0.136325
-0.647899	1.82309	-1.01975	0.616857
0.142964	2.16843	-3.02552	0.434306
-0.0467904	1.57849	-1.7364	0.0750755
0.1752	1.20707	-0.980577	-0.946292
-1.01207	2.0783	0.193508	-0.744382
-0.737954	1.32707	-0.605365	-0.404085
-0.42198	1.9456	-0.355396	-0.266406
-1.37482	1.91957	-0.310658	0.0875623
-1.25647	0.832124	0.0960556	0.398361
-1.10389	1.77335	-1.3567	0.967604
-1.43488	1.28041	-0.615131	-0.52966
-0.66609	0.762547	-0.431087	-0.139984
-0.0291791	1.51007	-0.54109	0.122399
0.733753	1.89502	-1.87283	-0.28266
1.53192	1.34514	-0.062457	-0.389158
1.28622	1.84317	-0.0435719	0.464854
-0.364843	2.25103	-0.232624	0.16529
-0.469593	2.00736	0.786464	0.859801
-0.351523	1.57854	1.24126	0.460915
-1.09516	-0.550103	-0.712521	0.468408
-0.352731	0.739741	1.15324	-0.0540137
-0.587296	1.94832	0.00169819	0.882691
0.280486	1.45734	-0.632397	0.154237
-0.86401	0.913863	-0.572035	-0.724717
-0.710472	1.72467	0.155182	-0.31927
-1.23862	0.554993	0.871563	-0.277439
-0.808119	0.550975	0.376163	0.00893437
-0.910575	1.25008	-0.222342	1.29003
-1.18447	0.563759	0.116049	0.506914
-2.40677	0.775676	-1.57587	0.320435
-1.66351	-0.117639	1.11375	0.188036
-1.47806	0.569717	1.19686	0.274946
-0.652952	0.983137	0.38291	-0.756749
-1.98397	1.01403	0.768162	0.0756338
-1.0145	1.54662	1.15311	-0.28143
-1.9194	0.116971	1.06632	-0.0801201
0.242389	1.66714	0.413405	0.743017
-0.114892	2.9399	-0.0159806	-0.307245
1.19805	1.22962	0.0837755	0.520829
1.07725	1.60189	-0.130702	-0.229931
-0.285137	1.14799	-0.635598	-0.172194
-0.868294	0.163659	-2.02181	-0.170205
0.311412	1.1099	-2.1132	0.350888
-0.796746	1.04487	-0.547762	-0.24788
-0.670638	1.45821	-0.283183	0.881218
-0.808136	0.741995	-0.757171	0.291906
-0.416028	0.79609	-0.224791	0.325644
-0.975742	1.55466	-0.534086	-0.425078
-1.38585	0.756519	-0.670279	0.466307
-1.77016	0.403347	-0.878438	-0.696096
-0.347737	0.298497	0.00335975	-1.19308
-0.79315	-0.00322264	0.180921	-0.232751
-0.925875	1.80497	-0.581485	-0.321694
-0.942403	1.87381	-0.813783	-0.684472
-1.06951	1.02801	-0.620844	-2.01177
-1.67161	2.62881	-0.997867	0.0424605
-0.667893	1.42813	-1.39218	-1.43265
0.614253	1.25236	-0.107915	-0.577652
-0.973594	2.35625	-0.67379	-0.500567
-0.469181	0.649104	-1.15692	-0.752337
-0.15663	1.742	-1.33022	0.372501
-1.8707	1.7167	-0.810862	-0.203225
-0.619232	0.815059	-1.93816	-0.500093
-0.839575	1.88499	-1.65431	0.405526
0.206999	1.04489	-2.23084	0.312349
-0.593594	1.39219	-1.79232	-0.0497847
0.262707	1.92698	-1.10281	-0.133203
-0.0511459	1.92449	-1.53035	0.29787
0.666938	0.0949647	-1.1805	1.02793
0.496406	1.57232	-0.885112	0.144962
-1.23639	-0.420107	-1.17496	-0.332218
-0.654772	0.714195	-1.37964	-0.0261576
-0.761307	1.46979	-1.18743	-0.385113
-0.628746	0.310575	-1.58006	0.26227
-0.15774	0.141536	-1.98399	0.277623
-0.806741	-0.411952	-1.17813	0.135547
-1.11116	0.807766	-1.81568	0.963908
-0.684323	-0.242957	-0.984336	-0.106403
-1.92364	-0.244389	-1.11923	0.0556612
-1.64542	1.13285	-2.05466	-0.581748
-2.63528	1.25092	-2.06659	0.835057
-2.07045	1.15911	-1.0795	0.273571
-1.5128	0.602578	-1.57604	-0.0561909
-0.205247	0.939774	-1.90046	0.152792
-1.10271	0.712189	-2.7721	0.161766
-0.898992	0.851057	-0.948927	-0.0602755
-1.21167	0.121879	-1.75833	0.278719
-0.837231	1.90213	-1.75986	0.348006
-0.635995	0.807643	-1.10853	-0.303703
-0.556953	1.02313	-1.49139	-1.43517
0.344048	1.0683	-1.12148	-1.11545
0.207267	1.11317	-1.46972	-0.839321
-1.32526	1.13237	-2.87975	-0.0285976
0.575672	1.02117	-1.85678	-0.0261003
-0.0963489	0.720181	-2.8218	-0.65214
0.65455	1.50505	-2.69943	0.46796
0.124174	2.45225	-2.59922	0.179546
0.25894	0.925219	-2.75519	-0.452267
-0.234235	1.26964	-2.63641	-0.11042
-1.1814	1.00345	-2.2866	0.881721
-1.2718	1.46753	-2.84407	-0.436094
-0.889062	0.683016	-1.75184	-0.00787469
-1.72309	1.72767	-2.31485	0.102893
-3.04726	1.8177	-0.877302	-0.880286
-0.748398	1.57622	-0.780745	-0.346272
-0.89059	0.683141	-1.26501	0.155118
-0.447619	1.73704	-1.68002	-1.27351
-0.147131	2.66141	-1.7904	-0.433635
-0.204532	2.60971	-2.5469	-0.917272
-0.353164	1.02958	-1.57554	-0.493263
-1.00425	2.14006	-2.25151	-0.245995
0.315557	2.4012	-2.18506	-0.924499
-0.928691	2.02082	-2.33746	0.0112278
-1.57664	2.80493	-0.721528	-1.06338
-0.799575	2.80833	-0.421605	1.21045
-0.942892	2.38788	-1.13792	-0.28472
-0.990703	1.06779	-2.10294	-0.318693
0.226521	2.63187	-0.658792	0.258596
-0.952161	1.13874	-1.6661	0.946385
-1.83094	2.25081	-1.34377	0.0186181
-1.2758	1.85776	-0.592443	0.0207184
-1.98774	1.67657	-0.390461	-0.439206
-2.43664	1.82048	-1.60754	0.319025
-1.36295	1.14744	-1.56281	0.188556
-0.821875	1.88128	-1.06171	-0.633032
-1.30153	0.784363	-2.11964	1.30429
-1.53842	1.0374	-1.48221	1.2441
-0.926616	0.753788	-0.184208	0.20744
0.17634	1.86362	-1.42703	0.64207
-0.925372	2.60607	-1.16446	0.596451
-0.746041	0.518093	0.197009	-0.146595
-1.00208	1.95012	-0.594134	0.00379002
0.27068	1.68981	-1.78846	-0.10762
0.153819	0.871138	-0.869451	-1.14506
0.511272	1.66259	-0.234331	-0.495476
0.00864175	2.34857	-0.994238	-0.0757563
-0.440296	2.89752	-1.14065	-0.083767
-1.55297	2.18546	-0.31045	-0.297196
-1.71038	2.38668	0.226738	-0.468835
-0.076691	1.13825	-1.2136	-0.304053
1.47325	2.35409	-0.513365	-0.267019
-1.00417	2.04695	0.12741	-0.0145668
-0.798492	2.14166	-1.51882	0.718437
-0.745524	2.0399	0.707855	-0.271276
-2.69441	1.44091	0.075984	-0.800241
-1.83161	1.29287	-1.35332	-0.845423
-1.13458	1.21272	-0.926583	-0.634348
-2.44063	1.97566	0.618598	-1.00188
-2.15217	1.43563	0.31195	-0.629835
-1.05143	1.86139	1.24968	0.336138
-2.76317	1.80239	0.464451	-0.528483
-1.29431	2.67679	-0.199108	0.0726069
-0.349006	2.07393	-2.51248	0.480813
-0.380425	2.33515	-0.792359	-0.480162
-1.57157	2.4408	-0.451564	-0.338446
-1.32494	2.26997	-1.26405	-0.696759
-1.38748	2.01714	-1.90803	0.145015
-0.565725	2.40013	-3.53788	-0.0685318
-1.52597	1.87767	-0.846315	-0.318181
