# Supplementary material for: Neural signal analysis with memristor arrays towards high-efficiency brain–machine interfaces
Source: Nat Commun. 2020 Aug 25;11:4234. doi: 10.1038/s41467-020-18105-4 (PMC7447752; doi:10.1038/s41467-020-18105-4)
Supplement: Supplementary file 3 — Source Data [file 41467_2020_18105_MOESM3_ESM.zip › Fig4.xlsx]

## Sheet: Fig4a
Samples	Inputs (V)
	1	2	3	4	5	6	7	8	9	10	11	12	13	14	15	16	17	18	19	20	21
1	0.164401	0.209391	0.26229	0.215306	0.24179	0.198016	0.190532	0.164092	0.165247	0.213931	0.23466	0.235924	0.154352	0.20573	0.242163	0.20636	0.204795	0.129365	0.182546	0.223445	0.3
2	0.234131	0.258608	0.1	0.242318	0.26355	0.239302	0.231978	0.214858	0.198473	0.238836	0.226646	0.229052	0.208871	0.200774	0.239046	0.243338	0.240061	0.188984	0.212791	0.245102	0.3
3	0.211214	0.153601	0.263316	0.216268	0.243381	0.201468	0.193687	0.160044	0.167303	0.215649	0.200068	0.206708	0.119381	0.182747	0.224885	0.198556	0.198489	0.140596	0.180419	0.221409	0.3
4	0.229626	0.232604	0.212636	0.227477	0.252515	0.224403	0.218957	0.209414	0.198527	0.236408	0.213334	0.220274	0.195768	0.196965	0.234917	0.222504	0.221091	0.180362	0.196733	0.233156	0.3
5	0.23206	0.236644	0.114707	0.236847	0.258437	0.232254	0.231234	0.176871	0.212342	0.244535	0.234046	0.234842	0.17304	0.203994	0.241154	0.226537	0.228589	0.129215	0.201084	0.236926	0.3
6	0.251143	0.257881	0.246442	0.257197	0.272248	0.250664	0.255656	0.24057	0.232195	0.257719	0.24767	0.251003	0.201212	0.236779	0.259817	0.245678	0.258762	0.236722	0.242052	0.261956	0.3
7	0.192319	0.180037	0.132232	0.172508	0.218308	0.172742	0.183521	0.106257	0.137679	0.197302	0.169238	0.176865	0.1	0.131309	0.194936	0.168771	0.169124	0.1	0.134119	0.192573	0.3
8	0.234619	0.24359	0.241979	0.231189	0.256555	0.280083	0.278711	0.247155	0.262535	0.278416	0.263865	0.26485	0.247461	0.25075	0.269311	0.258073	0.262267	0.155509	0.252355	0.267757	0.3
9	0.218905	0.228322	0.168217	0.214199	0.244889	0.242041	0.241068	0.195818	0.233193	0.256509	0.229082	0.230078	0.181226	0.224258	0.250506	0.227156	0.227398	0.163323	0.201455	0.237273	0.3
10	0.216634	0.214814	0.208727	0.204254	0.239426	0.234496	0.233044	0.204371	0.205071	0.241008	0.233387	0.237036	0.180543	0.208181	0.243006	0.202516	0.215316	0.18456	0.193504	0.229785	0.3
11	0.266777	0.284048	0.114143	0.281517	0.287664	0.282482	0.284753	0.242414	0.271164	0.283174	0.277375	0.27298	0.245156	0.259359	0.274956	0.256185	0.265091	0.162709	0.250689	0.267276	0.3
12	0.201138	0.21303	0.140191	0.19469	0.232901	0.18708	0.178246	0.158327	0.156215	0.207998	0.211698	0.211512	0.136349	0.190083	0.230846	0.199532	0.19944	0.13526	0.179364	0.220995	0.3
13	0.205628	0.217383	0.1	0.19436	0.233045	0.209657	0.193167	0.183852	0.179389	0.223531	0.234989	0.235572	0.150951	0.213846	0.247445	0.203668	0.210929	0.172217	0.191995	0.229412	0.3
14	0.220142	0.223692	0.200438	0.208935	0.243315	0.201103	0.195414	0.173244	0.177312	0.221231	0.208721	0.21193	0.164243	0.18865	0.22982	0.194565	0.205755	0.149366	0.181452	0.222236	0.3
15	0.252225	0.235405	0.251595	0.234966	0.260461	0.241179	0.229131	0.164112	0.183465	0.232649	0.237641	0.237002	0.182028	0.181006	0.231549	0.238694	0.232667	0.195473	0.194143	0.232641	0.3
16	0.2101	0.226755	0.234651	0.218499	0.24769	0.211952	0.210379	0.166946	0.188437	0.228804	0.192918	0.200321	0.142124	0.160438	0.213141	0.193863	0.192249	0.164817	0.168171	0.214099	0.3
17	0.221917	0.221454	0.212927	0.219588	0.24722	0.227047	0.226667	0.162596	0.197822	0.235761	0.208356	0.210962	0.160846	0.190012	0.230528	0.206424	0.202569	0.114611	0.182735	0.223844	0.3
18	0.242903	0.234745	0.1	0.236543	0.260031	0.209277	0.208191	0.166561	0.176778	0.222299	0.196293	0.202255	0.158721	0.170707	0.218775	0.201634	0.214682	0.114616	0.180186	0.222549	0.3
19	0.210727	0.199863	0.106477	0.193335	0.232435	0.220414	0.210437	0.193392	0.187556	0.229202	0.253717	0.254176	0.170299	0.240726	0.262133	0.222856	0.220014	0.158307	0.205646	0.238248	0.3
20	0.268079	0.268635	0.168446	0.266987	0.278941	0.282911	0.285032	0.251266	0.268424	0.280676	0.264602	0.265415	0.198199	0.256469	0.272062	0.249931	0.247996	0.241849	0.242038	0.261241	0.3
21	0.213023	0.20715	0.17624	0.197951	0.235219	0.209832	0.215085	0.162938	0.167293	0.217412	0.199787	0.202651	0.101453	0.155607	0.211238	0.183198	0.190943	0.157741	0.163238	0.210983	0.3
22	0.132016	0.215638	0.259085	0.213003	0.242352	0.203224	0.188458	0.16946	0.17432	0.219649	0.237828	0.239374	0.162293	0.213506	0.247264	0.199687	0.200499	0.129825	0.180214	0.22147	0.3
23	0.251419	0.267378	0.280407	0.261702	0.275766	0.241906	0.235762	0.241613	0.220983	0.250364	0.243207	0.255931	0.228653	0.227836	0.256339	0.256123	0.249676	0.239619	0.234662	0.258186	0.3
24	0.207777	0.233446	0.223413	0.207203	0.241314	0.259873	0.258716	0.224307	0.256015	0.271256	0.249698	0.251424	0.20042	0.236816	0.2598	0.242377	0.239173	0.187621	0.229973	0.254559	0.3
25	0.176627	0.224943	0.261627	0.216935	0.245633	0.220678	0.216552	0.195501	0.186357	0.228535	0.257907	0.258727	0.178002	0.250905	0.26844	0.21614	0.225569	0.185474	0.210131	0.240441	0.3
26	0.213202	0.191668	0.25102	0.210773	0.240829	0.194879	0.186103	0.170696	0.163537	0.21275	0.222937	0.22198	0.14869	0.197087	0.237037	0.207111	0.203525	0.153634	0.185431	0.224911	0.3
27	0.203277	0.216368	0.23454	0.204965	0.2383	0.207456	0.202254	0.162446	0.172542	0.219431	0.208212	0.211062	0.149066	0.174451	0.222346	0.189143	0.192016	0.128688	0.168386	0.21417	0.3
28	0.193177	0.184117	0.1	0.170571	0.217428	0.180766	0.17724	0.133051	0.152627	0.205619	0.173825	0.179307	0.113239	0.136398	0.197306	0.165704	0.180196	0.133228	0.145397	0.199437	0.3
29	0.239058	0.260844	0.164666	0.255857	0.270865	0.2802	0.285778	0.222932	0.280192	0.287695	0.273479	0.274542	0.213995	0.275158	0.283042	0.256555	0.260791	0.183292	0.255085	0.270837	0.3
30	0.20024	0.202386	0.160704	0.186888	0.227287	0.190639	0.187377	0.171233	0.165837	0.214208	0.224266	0.220697	0.158898	0.194826	0.234579	0.208387	0.210157	0.162659	0.19117	0.229034	0.3
31	0.276813	0.284634	0.272273	0.27156	0.28421	0.28594	0.288224	0.284531	0.270513	0.283123	0.292753	0.29031	0.26055	0.273316	0.284344	0.289627	0.283379	0.269163	0.284007	0.288816	0.3
32	0.214185	0.168642	0.258851	0.213396	0.24266	0.196987	0.192281	0.158956	0.16826	0.215746	0.216645	0.219097	0.13787	0.189331	0.231968	0.202842	0.20517	0.118845	0.183596	0.223613	0.3
33	0.229993	0.214817	0.14858	0.208841	0.241895	0.204554	0.199789	0.1636	0.1751	0.220865	0.220021	0.219844	0.139177	0.188476	0.23069	0.198101	0.20639	0.10622	0.177699	0.220468	0.3
34	0.293485	0.254112	0.174781	0.276338	0.291607	0.285123	0.282721	0.183344	0.238334	0.272305	0.274253	0.274027	0.225019	0.225872	0.263665	0.242755	0.252262	0.167086	0.226426	0.252852	0.3
35	0.217516	0.225958	0.206413	0.221715	0.248798	0.205549	0.19518	0.170137	0.173028	0.219416	0.220799	0.219857	0.141749	0.189786	0.232833	0.202748	0.199636	0.159453	0.17673	0.219413	0.3
36	0.188538	0.215642	0.206816	0.191041	0.23159	0.19731	0.193715	0.137347	0.169097	0.216709	0.174238	0.180518	0.1	0.151027	0.205425	0.17895	0.178856	0.13704	0.152099	0.203773	0.3
37	0.204791	0.213806	0.109729	0.196878	0.233819	0.200669	0.193054	0.158549	0.168728	0.216211	0.213681	0.216179	0.138331	0.183195	0.227373	0.195	0.194245	0.137558	0.174909	0.218655	0.3
38	0.187853	0.204092	0.160499	0.183178	0.225197	0.201458	0.193976	0.175222	0.17103	0.21839	0.224576	0.232119	0.159541	0.19888	0.239507	0.20095	0.207956	0.144154	0.188331	0.227004	0.3
39	0.142879	0.223334	0.257463	0.211799	0.241823	0.207786	0.197768	0.173673	0.173296	0.220054	0.242216	0.242067	0.167283	0.226737	0.25485	0.207243	0.202624	0.108106	0.187533	0.226825	0.3
40	0.214194	0.130416	0.253469	0.208849	0.24047	0.201238	0.187516	0.16653	0.16501	0.214102	0.214774	0.218035	0.152439	0.189936	0.231459	0.197658	0.200186	0.129365	0.180512	0.221502	0.3
41	0.177048	0.216521	0.243302	0.207394	0.240977	0.209066	0.206004	0.16081	0.181866	0.224496	0.186463	0.193704	0.12338	0.162368	0.21357	0.189135	0.184245	0.142545	0.16256	0.210479	0.3
42	0.187341	0.179403	0.189814	0.172044	0.21841	0.199695	0.20068	0.144963	0.170551	0.217813	0.171833	0.184008	0.121364	0.150598	0.205903	0.171801	0.184586	0.132491	0.152168	0.203754	0.3
43	0.203769	0.211238	0.100188	0.188802	0.229834	0.191032	0.185043	0.168775	0.166927	0.214351	0.221531	0.220135	0.153262	0.195724	0.234402	0.198413	0.197079	0.114399	0.177481	0.219773	0.3
44	0.163198	0.220163	0.265282	0.217536	0.243769	0.201158	0.188701	0.176344	0.172626	0.218361	0.241047	0.241407	0.153267	0.219993	0.251103	0.204182	0.206621	0.174802	0.184451	0.224662	0.3
45	0.221055	0.187582	0.259002	0.214518	0.244323	0.206915	0.199944	0.161153	0.169796	0.217854	0.237237	0.239174	0.163809	0.20703	0.243446	0.205326	0.207372	0.1	0.185064	0.225512	0.3
46	0.14878	0.209448	0.235739	0.197075	0.233361	0.207735	0.204876	0.162918	0.171595	0.219582	0.228745	0.227683	0.137216	0.208996	0.242648	0.203242	0.203397	0.126488	0.182804	0.223267	0.3
47	0.169748	0.21813	0.237537	0.199865	0.236056	0.210475	0.205574	0.151656	0.177509	0.222325	0.195413	0.197575	0.1	0.156748	0.212122	0.173656	0.180819	0.156239	0.162872	0.209719	0.3
48	0.21977	0.239646	0.249384	0.226364	0.253708	0.222853	0.224317	0.179051	0.188952	0.231821	0.171871	0.185097	0.165992	0.155757	0.209171	0.193347	0.200195	0.144357	0.176306	0.219361	0.3
49	0.211904	0.253988	0.281766	0.235749	0.261338	0.241419	0.246597	0.223109	0.222979	0.25177	0.232825	0.243415	0.200921	0.21301	0.246965	0.225949	0.229298	0.23358	0.216582	0.244787	0.3
50	0.254129	0.241191	0.137346	0.236156	0.264133	0.238164	0.228529	0.176738	0.191414	0.23612	0.230915	0.227323	0.189781	0.189047	0.234765	0.217302	0.214252	0.180797	0.188381	0.227704	0.3
51	0.268027	0.246547	0.229426	0.241009	0.268753	0.258253	0.247049	0.196651	0.199358	0.245128	0.251189	0.251856	0.211475	0.19494	0.242522	0.232579	0.223425	0.188243	0.201647	0.236431	0.3
52	0.264743	0.24187	0.251798	0.245443	0.271997	0.249329	0.243949	0.19369	0.203913	0.243839	0.238527	0.234738	0.20232	0.193266	0.236934	0.233391	0.234312	0.188178	0.199193	0.235714	0.3
53	0.247329	0.237735	0.161211	0.234109	0.260831	0.214247	0.210589	0.186686	0.187311	0.229026	0.213426	0.216458	0.19465	0.183191	0.227361	0.222597	0.206804	0.1	0.192521	0.230479	0.3
54	0.194945	0.217454	0.154889	0.189081	0.231226	0.20801	0.205194	0.148234	0.179693	0.22419	0.186718	0.193075	0.115734	0.1671	0.215596	0.176598	0.184428	0.147345	0.160079	0.208413	0.3
55	0.201566	0.189073	0.177782	0.185629	0.226652	0.192679	0.190205	0.146401	0.161397	0.211725	0.165887	0.174429	0.102127	0.137326	0.197771	0.168543	0.185451	0.149454	0.154995	0.20511	0.3
56	0.200936	0.225787	0.230923	0.205963	0.240498	0.223548	0.21936	0.176711	0.185043	0.228857	0.198878	0.201442	0.155672	0.170767	0.218852	0.189508	0.197131	0.151752	0.175451	0.218176	0.3
57	0.195712	0.180262	0.183163	0.175755	0.220803	0.186184	0.184079	0.116629	0.158227	0.20925	0.175337	0.174373	0.1	0.137522	0.198727	0.167726	0.169031	0.103543	0.139474	0.195558	0.3
58	0.252947	0.260782	0.148039	0.248484	0.268211	0.276933	0.265035	0.276269	0.259141	0.275068	0.28727	0.288256	0.266258	0.280152	0.287619	0.279857	0.278501	0.26798	0.270991	0.281728	0.3
59	0.169263	0.222305	0.264535	0.217715	0.24544	0.216345	0.209372	0.190104	0.182812	0.226361	0.242957	0.242041	0.171016	0.230156	0.256347	0.210872	0.213644	0.162091	0.193919	0.230768	0.3
60	0.192539	0.208588	0.1	0.19532	0.231176	0.213751	0.201419	0.176735	0.181517	0.224914	0.235601	0.238069	0.168694	0.216967	0.248001	0.208995	0.207031	0.140453	0.190824	0.228843	0.3
61	0.184933	0.190374	0.139345	0.173112	0.218085	0.206121	0.201978	0.153418	0.174125	0.220293	0.221935	0.22231	0.128367	0.200967	0.237409	0.203191	0.20411	0.139854	0.184138	0.223892	0.3
62	0.180625	0.195592	0.128296	0.17033	0.217297	0.197537	0.198731	0.163924	0.158873	0.21121	0.213172	0.216552	0.158078	0.193653	0.233649	0.211925	0.206436	0.132859	0.189464	0.228039	0.3
63	0.12761	0.214136	0.262729	0.215634	0.242647	0.201365	0.198229	0.155633	0.164485	0.215015	0.221634	0.222631	0.132538	0.198766	0.237336	0.194231	0.208117	0.14192	0.181129	0.222689	0.3
64	0.177099	0.220371	0.266331	0.219176	0.246316	0.226344	0.222762	0.178216	0.183344	0.227546	0.251156	0.251339	0.176865	0.225252	0.255101	0.221264	0.214306	0.1	0.193243	0.23096	0.3
65	0.143478	0.218611	0.262047	0.215284	0.243297	0.202679	0.193335	0.174552	0.173259	0.219555	0.238528	0.241384	0.15358	0.216043	0.247305	0.20986	0.208876	0.134923	0.193304	0.230344	0.3
66	0.214078	0.16059	0.258421	0.213507	0.243357	0.217323	0.219602	0.174881	0.181386	0.226342	0.216265	0.217275	0.144194	0.18941	0.231068	0.204427	0.211506	0.174448	0.18752	0.226835	0.3
67	0.203166	0.208705	0.133711	0.193098	0.231973	0.217889	0.209772	0.200103	0.181433	0.225315	0.245066	0.246195	0.186309	0.227527	0.254991	0.209144	0.221895	0.167176	0.193385	0.231066	0.3
68	0.209915	0.159138	0.261514	0.215154	0.243545	0.187535	0.168608	0.159139	0.155803	0.207142	0.229298	0.230677	0.142423	0.197055	0.236841	0.208142	0.204917	0.1	0.183109	0.223699	0.3
69	0.233486	0.262833	0.267455	0.241536	0.264568	0.245879	0.25327	0.228558	0.219898	0.251003	0.235286	0.242262	0.133101	0.211589	0.245224	0.244111	0.23606	0.239941	0.219448	0.247443	0.3
70	0.201239	0.208837	0.1	0.188419	0.229016	0.225406	0.218658	0.198374	0.191483	0.232735	0.252226	0.252102	0.143906	0.233209	0.258481	0.219618	0.218566	0.192303	0.20651	0.238281	0.3
71	0.233658	0.252307	0.270015	0.247143	0.26553	0.251244	0.255509	0.233879	0.229185	0.256318	0.24945	0.246711	0.191546	0.234404	0.258388	0.247074	0.257909	0.241513	0.240445	0.261352	0.3
72	0.24625	0.258532	0.177446	0.248266	0.267562	0.28269	0.283593	0.232396	0.275376	0.284843	0.264896	0.267188	0.237235	0.250522	0.269181	0.249134	0.25404	0.214387	0.249203	0.265463	0.3
73	0.249823	0.248422	0.224227	0.230487	0.26103	0.242003	0.227743	0.197522	0.183699	0.232212	0.2351	0.2357	0.208874	0.189174	0.23387	0.224197	0.235054	0.126003	0.187671	0.229532	0.3
74	0.215618	0.216066	0.189081	0.206306	0.239457	0.212522	0.203077	0.157428	0.184463	0.226587	0.220928	0.224488	0.140942	0.196284	0.23431	0.206172	0.202371	0.131937	0.179898	0.221555	0.3
75	0.193789	0.189	0.106064	0.178316	0.222225	0.172203	0.17586	0.112352	0.140229	0.198154	0.165421	0.171013	0.1	0.131056	0.193447	0.167999	0.165343	0.1	0.135834	0.193541	0.3
76	0.198219	0.193092	0.20738	0.191784	0.229987	0.19456	0.189487	0.145186	0.171742	0.21719	0.173203	0.181264	0.108254	0.146969	0.2036	0.169398	0.176317	0.132415	0.150748	0.2025	0.3
77	0.194567	0.223111	0.208377	0.203955	0.239632	0.219198	0.2245	0.180573	0.199989	0.23613	0.210859	0.217771	0.184606	0.192448	0.232987	0.196398	0.20631	0.159579	0.181042	0.222434	0.3
78	0.207156	0.130597	0.260327	0.213843	0.241481	0.189613	0.189012	0.14752	0.162079	0.211942	0.216243	0.219648	0.143772	0.190084	0.231462	0.201821	0.191858	0.1	0.180288	0.22157	0.3
79	0.210614	0.222314	0.183943	0.198001	0.235528	0.263173	0.262029	0.227982	0.25771	0.27286	0.24564	0.242798	0.214521	0.226686	0.254134	0.236004	0.242082	0.223179	0.227445	0.252442	0.3
80	0.264944	0.266922	0.199157	0.264223	0.277841	0.273649	0.276398	0.246856	0.262594	0.277052	0.257242	0.259786	0.193397	0.246733	0.266605	0.250522	0.252198	0.228065	0.241322	0.261136	0.3
81	0.25765	0.268163	0.1	0.263416	0.276236	0.262381	0.26017	0.273327	0.243531	0.264592	0.273097	0.280249	0.263423	0.250902	0.270947	0.285081	0.279715	0.266473	0.271564	0.282756	0.3
82	0.22195	0.226309	0.118273	0.211464	0.244009	0.224133	0.222238	0.188037	0.197274	0.234736	0.213321	0.214067	0.165071	0.19064	0.231338	0.202228	0.201569	0.182362	0.190285	0.227689	0.3
83	0.201049	0.222929	0.175531	0.206278	0.239728	0.217947	0.220502	0.186844	0.197572	0.234517	0.21307	0.223507	0.190534	0.191023	0.232716	0.201733	0.202848	0.164829	0.183991	0.22423	0.3
84	0.194296	0.191218	0.1	0.181989	0.224197	0.199791	0.188851	0.151877	0.167617	0.216068	0.223162	0.222785	0.12558	0.204591	0.240465	0.197535	0.198367	0.120776	0.175144	0.218794	0.3
85	0.284901	0.281	0.253666	0.272039	0.284691	0.28885	0.290923	0.281282	0.277284	0.286869	0.283317	0.280035	0.248469	0.260903	0.276777	0.280147	0.281158	0.284175	0.281521	0.286937	0.3
86	0.247997	0.266952	0.255102	0.267271	0.277787	0.242635	0.209951	0.264647	0.216831	0.249009	0.254102	0.244518	0.199195	0.231539	0.257527	0.271186	0.271805	0.266043	0.25049	0.270004	0.3
87	0.205623	0.229773	0.166572	0.200169	0.239482	0.202674	0.195326	0.185091	0.174426	0.219466	0.233809	0.236089	0.166809	0.210846	0.243809	0.212806	0.213793	0.170591	0.192353	0.229638	0.3
88	0.180115	0.202637	0.191867	0.177701	0.224175	0.206892	0.190264	0.177691	0.172169	0.219642	0.22814	0.231037	0.14275	0.216734	0.247172	0.207523	0.215233	0.162374	0.193525	0.230663	0.3
89	0.171938	0.211275	0.239175	0.200662	0.234156	0.198918	0.200315	0.143878	0.174329	0.219644	0.185276	0.185441	0.114403	0.149461	0.205854	0.171566	0.181183	0.124746	0.147664	0.200647	0.3
90	0.227031	0.228574	0.206089	0.224024	0.250705	0.20316	0.187478	0.183934	0.173874	0.218754	0.233586	0.234059	0.171848	0.212039	0.245092	0.217183	0.207147	0.100644	0.192653	0.229822	0.3
91	0.121426	0.221107	0.268151	0.219675	0.245595	0.210934	0.205608	0.184508	0.179782	0.224175	0.247543	0.245359	0.177644	0.225171	0.253474	0.202524	0.206693	0.14845	0.187444	0.22644	0.3
92	0.214662	0.18811	0.223078	0.202368	0.237208	0.191778	0.191765	0.127985	0.156867	0.209267	0.164842	0.171833	0.115002	0.137506	0.197845	0.167926	0.177334	0.1	0.149508	0.201529	0.3
93	0.194457	0.20244	0.142379	0.177349	0.222243	0.202803	0.189334	0.18185	0.176366	0.220745	0.230917	0.23178	0.169453	0.21013	0.24514	0.208361	0.205332	0.161914	0.188426	0.227195	0.3
94	0.180596	0.207359	0.185152	0.177521	0.22487	0.215873	0.204094	0.175959	0.170322	0.219072	0.232806	0.233604	0.155473	0.210185	0.243965	0.198095	0.209852	0.172587	0.188295	0.226987	0.3
95	0.241065	0.256512	0.23803	0.242756	0.26306	0.266369	0.262246	0.244896	0.245836	0.266789	0.27763	0.278617	0.25487	0.263973	0.277573	0.278548	0.268664	0.167344	0.265974	0.278324	0.3
96	0.252601	0.239076	0.201856	0.224378	0.258399	0.232795	0.227228	0.183602	0.180447	0.22854	0.232395	0.233796	0.189509	0.178728	0.2298	0.21749	0.221127	0.172464	0.185393	0.226304	0.3
97	0.182186	0.204288	0.220281	0.19032	0.229232	0.207794	0.199859	0.183264	0.173159	0.219854	0.237467	0.240085	0.183962	0.226465	0.253054	0.218922	0.210203	0.139031	0.193899	0.230182	0.3
98	0.264277	0.224751	0.190393	0.231986	0.265588	0.238223	0.233402	0.137931	0.187319	0.234331	0.223304	0.219269	0.16113	0.172698	0.224335	0.237454	0.23385	0.1	0.191998	0.233663	0.3
99	0.223628	0.211577	0.106839	0.203049	0.2396	0.194486	0.191458	0.160688	0.165087	0.214332	0.222121	0.22312	0.14897	0.194152	0.234831	0.203315	0.204468	0.127493	0.184202	0.22434	0.3
100	0.255673	0.270516	0.250786	0.266405	0.278185	0.280852	0.282379	0.278608	0.274554	0.284368	0.278941	0.281827	0.263573	0.274151	0.283635	0.278546	0.283767	0.278572	0.283084	0.288032	0.3
101	0.249437	0.257245	0.281157	0.250498	0.268277	0.27132	0.266982	0.26454	0.258	0.273876	0.268112	0.273297	0.265367	0.255315	0.272661	0.256877	0.256186	0.222591	0.252264	0.268216	0.3
102	0.209606	0.187858	0.1	0.177064	0.223968	0.20985	0.194387	0.168073	0.181463	0.223996	0.223062	0.226659	0.159418	0.208477	0.241958	0.209214	0.212858	0.129299	0.192632	0.229721	0.3
103	0.207077	0.223708	0.226809	0.207662	0.240639	0.248629	0.248923	0.20061	0.242459	0.262476	0.245499	0.251205	0.189245	0.239265	0.261325	0.234932	0.23365	0.175973	0.222288	0.249089	0.3
104	0.19727	0.234563	0.211194	0.213753	0.246188	0.209657	0.196835	0.170795	0.177578	0.221984	0.224038	0.22729	0.165237	0.20267	0.239215	0.206936	0.207059	0.163728	0.185221	0.225627	0.3
105	0.17909	0.219022	0.242781	0.204482	0.239235	0.209411	0.213537	0.154577	0.181609	0.224688	0.186713	0.194033	0.124215	0.160786	0.212785	0.184971	0.183023	0.152126	0.160425	0.208658	0.3
106	0.258043	0.259924	0.18037	0.253875	0.270928	0.26272	0.257306	0.282906	0.250271	0.269037	0.274467	0.279208	0.276808	0.253954	0.272881	0.281347	0.285273	0.256942	0.275641	0.28493	0.3
107	0.205009	0.216788	0.136185	0.204076	0.237918	0.200568	0.187277	0.169556	0.171016	0.217414	0.216601	0.220237	0.149469	0.185552	0.228926	0.204329	0.207132	0.165664	0.181621	0.222633	0.3
108	0.253735	0.258293	0.149384	0.250765	0.26871	0.276715	0.263982	0.281148	0.247851	0.269085	0.270704	0.278065	0.282753	0.254741	0.272087	0.28427	0.283952	0.247087	0.277142	0.286	0.3
109	0.228601	0.222483	0.205748	0.220025	0.248618	0.22569	0.216903	0.198403	0.201161	0.237328	0.216524	0.218764	0.192012	0.194238	0.234182	0.220876	0.22468	0.181537	0.198859	0.235361	0.3
110	0.247328	0.263376	0.198703	0.255667	0.271875	0.280799	0.287038	0.215452	0.279906	0.288141	0.274711	0.275552	0.185771	0.272872	0.282013	0.256593	0.262042	0.1	0.25163	0.268881	0.3
111	0.230532	0.240858	0.12964	0.217101	0.248734	0.2176	0.212941	0.200865	0.197668	0.234322	0.221917	0.226006	0.190279	0.193211	0.23363	0.206836	0.209575	0.160786	0.189363	0.227351	0.3
112	0.219032	0.227536	0.1	0.20415	0.241961	0.22911	0.226222	0.171477	0.193784	0.233593	0.20173	0.208702	0.157337	0.178495	0.223963	0.209644	0.203703	0.153644	0.182294	0.223313	0.3
113	0.14363	0.212561	0.258503	0.212606	0.241383	0.211364	0.202108	0.174162	0.182784	0.225483	0.24502	0.246304	0.180468	0.228318	0.255412	0.210007	0.214314	0.114947	0.192156	0.229947	0.3
114	0.226078	0.234695	0.216149	0.231765	0.255219	0.205788	0.195844	0.187935	0.181676	0.224556	0.210748	0.214421	0.166094	0.190507	0.2313	0.206767	0.206701	0.17613	0.185766	0.225791	0.3
115	0.242904	0.265647	0.274655	0.249495	0.268565	0.27281	0.264731	0.28535	0.252665	0.271281	0.281427	0.28328	0.277389	0.26151	0.277626	0.290011	0.29492	0.293067	0.292446	0.295723	0.3
116	0.189248	0.195402	0.164089	0.174683	0.220716	0.189497	0.179345	0.158254	0.156757	0.20848	0.223636	0.228244	0.128268	0.202709	0.238916	0.205216	0.201285	0.128703	0.182692	0.223529	0.3
117	0.183569	0.226016	0.265033	0.219236	0.246821	0.215318	0.212638	0.19858	0.189666	0.230122	0.256633	0.258372	0.171746	0.247415	0.266235	0.23091	0.223918	0.189306	0.211	0.241396	0.3
118	0.21173	0.201103	0.170397	0.200803	0.236375	0.199296	0.185021	0.165605	0.164639	0.213724	0.223528	0.225339	0.152918	0.211001	0.243341	0.204221	0.206346	0.148865	0.180432	0.221836	0.3
119	0.175603	0.197314	0.211844	0.185184	0.225585	0.197605	0.203545	0.133002	0.169869	0.217613	0.169503	0.176889	0.107706	0.139221	0.199043	0.166435	0.171508	0.112833	0.14384	0.198439	0.3
120	0.250364	0.240304	0.213045	0.228868	0.2575	0.238501	0.236554	0.181635	0.193301	0.237607	0.226584	0.225816	0.188014	0.181537	0.230005	0.214964	0.210287	0.168015	0.187613	0.226877	0.3
121	0.204515	0.210303	0.147858	0.187656	0.228894	0.212128	0.207449	0.179181	0.188207	0.229109	0.241452	0.24193	0.161736	0.226851	0.254328	0.210869	0.217652	0.142151	0.201948	0.235191	0.3
122	0.231304	0.253236	0.190666	0.246126	0.264086	0.240407	0.236981	0.207435	0.20786	0.243623	0.237417	0.236061	0.210738	0.2163	0.248355	0.245421	0.247012	0.130292	0.219321	0.250219	0.3
123	0.215514	0.195018	0.254218	0.212199	0.242118	0.19884	0.191394	0.165217	0.170954	0.217508	0.226695	0.22623	0.136661	0.200336	0.238443	0.199749	0.202332	0.160602	0.181925	0.22305	0.3
124	0.16565	0.211599	0.235098	0.196938	0.233568	0.194413	0.190396	0.151138	0.16592	0.214412	0.174114	0.187268	0.135904	0.153356	0.207414	0.183594	0.180733	0.1	0.159695	0.208323	0.3
125	0.214448	0.180768	0.223244	0.195212	0.234496	0.199735	0.192218	0.178676	0.174601	0.219714	0.232081	0.232866	0.14829	0.212951	0.245896	0.201535	0.208987	0.157004	0.188068	0.226509	0.3
126	0.245751	0.255361	0.257134	0.247503	0.266371	0.273326	0.25263	0.28597	0.246202	0.267802	0.267083	0.281794	0.285259	0.253829	0.272443	0.295048	0.291193	0.272554	0.290846	0.294535	0.3
127	0.235371	0.256348	0.265704	0.250816	0.267758	0.22325	0.214891	0.195895	0.196522	0.234477	0.225861	0.231548	0.151938	0.20912	0.243327	0.224456	0.222013	0.161004	0.209148	0.241031	0.3
128	0.273729	0.291056	0.257312	0.279487	0.289178	0.282424	0.282601	0.284893	0.269311	0.282275	0.270477	0.273156	0.281052	0.24769	0.2691	0.272931	0.275155	0.29078	0.273467	0.281795	0.3
129	0.260523	0.255935	0.252646	0.260599	0.275203	0.23647	0.235427	0.194686	0.208414	0.24326	0.247527	0.256917	0.203864	0.232676	0.258972	0.241777	0.236544	0.169894	0.218888	0.247703	0.3
130	0.251409	0.255479	0.1	0.252542	0.269848	0.246876	0.2236	0.266869	0.220769	0.250326	0.260873	0.266276	0.255144	0.239353	0.26263	0.263023	0.273051	0.267388	0.248826	0.268549	0.3
131	0.250111	0.256966	0.213079	0.24941	0.267592	0.284423	0.280652	0.289604	0.272691	0.283729	0.287331	0.289957	0.292674	0.277502	0.286749	0.285639	0.284511	0.278382	0.274848	0.284233	0.3
132	0.199692	0.20498	0.134542	0.194452	0.232397	0.19574	0.183887	0.170405	0.170798	0.216707	0.225286	0.226558	0.157034	0.195553	0.235402	0.204729	0.208618	0.150336	0.184099	0.224197	0.3
133	0.232183	0.237458	0.206134	0.228902	0.254266	0.209445	0.201751	0.192134	0.184349	0.226317	0.209102	0.213773	0.178501	0.192898	0.232061	0.202935	0.206502	0.173462	0.188801	0.227019	0.3
134	0.24133	0.275867	0.239196	0.251709	0.272316	0.250485	0.228446	0.27402	0.224447	0.252797	0.265112	0.266659	0.272521	0.23975	0.263841	0.277448	0.267883	0.284286	0.258047	0.272948	0.3
135	0.221595	0.226139	0.214097	0.223262	0.250123	0.215582	0.21095	0.172314	0.192026	0.231547	0.208938	0.211258	0.14962	0.184457	0.227207	0.202772	0.211598	0.150449	0.184475	0.224761	0.3
136	0.191106	0.182264	0.158575	0.166709	0.214313	0.202296	0.195809	0.161789	0.173136	0.219094	0.227951	0.232232	0.143484	0.203515	0.240329	0.211003	0.20932	0.123275	0.193837	0.230495	0.3
137	0.176095	0.214815	0.231266	0.195658	0.233329	0.208584	0.212305	0.153191	0.180479	0.22418	0.193328	0.193094	0.118495	0.157312	0.211258	0.171646	0.190011	0.159567	0.16188	0.210219	0.3
138	0.195285	0.212034	0.16073	0.183346	0.227585	0.20754	0.195931	0.168428	0.169791	0.217569	0.211839	0.219364	0.156977	0.196683	0.235032	0.208109	0.214029	0.140528	0.182245	0.223714	0.3
139	0.222705	0.231514	0.220417	0.226841	0.252163	0.217061	0.195701	0.195247	0.181093	0.224897	0.238676	0.242722	0.165882	0.214691	0.247433	0.208237	0.21186	0.18046	0.193154	0.229991	0.3
140	0.222428	0.234114	0.131589	0.21564	0.247506	0.212115	0.210107	0.189034	0.196673	0.233756	0.207996	0.207732	0.165543	0.180307	0.224955	0.19889	0.202919	0.171266	0.18616	0.225416	0.3
141	0.213602	0.251667	0.277633	0.235703	0.259148	0.247084	0.24719	0.222246	0.217791	0.24984	0.231746	0.241378	0.18404	0.220773	0.250367	0.227294	0.229676	0.221175	0.216502	0.245154	0.3
142	0.20978	0.207809	0.212048	0.197621	0.233286	0.210121	0.19567	0.189881	0.180525	0.223821	0.241536	0.242914	0.174675	0.232104	0.256646	0.224803	0.215885	0.140432	0.204401	0.237668	0.3
143	0.193455	0.184182	0.177271	0.183778	0.225591	0.185559	0.179241	0.130595	0.158157	0.208499	0.18111	0.19118	0.101587	0.145055	0.203972	0.171579	0.177726	0.103571	0.144096	0.198716	0.3
144	0.1	0.213305	0.259257	0.213055	0.241807	0.190553	0.172599	0.174972	0.161925	0.211923	0.235229	0.23393	0.138983	0.211554	0.245177	0.19648	0.207272	0.171061	0.188487	0.226503	0.3
145	0.231902	0.260749	0.296025	0.253088	0.270566	0.24666	0.242968	0.228191	0.221306	0.250884	0.233032	0.224442	0.184707	0.205769	0.240946	0.241613	0.24655	0.230603	0.22374	0.250974	0.3
146	0.206721	0.211335	0.193032	0.205471	0.238425	0.244242	0.246203	0.190417	0.230461	0.256227	0.21366	0.222466	0.185658	0.200231	0.236994	0.216716	0.219473	0.13699	0.201741	0.23604	0.3
147	0.204049	0.213537	0.214413	0.198632	0.235335	0.204336	0.195142	0.170495	0.179599	0.22296	0.2278	0.226036	0.15581	0.207615	0.242066	0.199787	0.209881	0.155025	0.181192	0.222296	0.3
148	0.253043	0.254164	0.205756	0.255067	0.271043	0.24383	0.247219	0.230373	0.215981	0.248204	0.247314	0.261378	0.223737	0.233211	0.258735	0.243995	0.244404	0.217074	0.227656	0.253016	0.3
149	0.110776	0.209163	0.234535	0.194882	0.231769	0.192341	0.183037	0.126336	0.157856	0.20904	0.168705	0.173225	0.1	0.140938	0.199485	0.157616	0.167552	0.114113	0.137252	0.194174	0.3
150	0.195692	0.221433	0.151795	0.203172	0.237255	0.209158	0.198054	0.184527	0.18163	0.224082	0.232318	0.231857	0.147735	0.214975	0.246804	0.203332	0.209441	0.171489	0.190471	0.228518	0.3
151	0.210431	0.213142	0.134104	0.190259	0.23145	0.18907	0.200463	0.1486	0.163161	0.212663	0.192446	0.198045	0.125181	0.155341	0.211297	0.174977	0.186092	0.136795	0.154791	0.205337	0.3
152	0.190324	0.187349	0.192796	0.179168	0.223163	0.182542	0.180866	0.122762	0.156024	0.207756	0.179465	0.177124	0.1	0.144276	0.201675	0.163886	0.174128	0.125505	0.144064	0.199044	0.3
153	0.221512	0.225912	0.182678	0.209242	0.24286	0.225116	0.219726	0.203707	0.192164	0.232336	0.257023	0.255836	0.192618	0.238828	0.261971	0.216049	0.223129	0.199705	0.207901	0.23916	0.3
154	0.239848	0.252191	0.205938	0.238017	0.260624	0.275443	0.276502	0.249369	0.264119	0.277831	0.270113	0.268885	0.244699	0.25977	0.274773	0.276882	0.263144	0.172993	0.263406	0.275988	0.3
155	0.245326	0.236626	0.209936	0.23521	0.259005	0.219331	0.212548	0.157135	0.185572	0.229595	0.219104	0.210447	0.171343	0.184715	0.228808	0.216224	0.22209	0.1	0.19319	0.231473	0.3
156	0.250006	0.257378	0.169124	0.248767	0.267627	0.273657	0.269787	0.247414	0.259139	0.274923	0.278916	0.277781	0.266391	0.263127	0.277655	0.278391	0.268586	0.225326	0.26606	0.278415	0.3
157	0.197079	0.210402	0.1	0.180973	0.224643	0.251773	0.253963	0.185817	0.250025	0.267345	0.215966	0.222995	0.173347	0.193918	0.233363	0.223439	0.226911	0.17811	0.219666	0.245996	0.3
158	0.244674	0.257936	0.228871	0.253011	0.269727	0.257907	0.224391	0.282366	0.227938	0.255559	0.254193	0.267914	0.28296	0.238667	0.262969	0.27204	0.278675	0.269092	0.256589	0.272837	0.3
159	0.233077	0.240868	0.215895	0.232215	0.256482	0.233615	0.231129	0.217586	0.203029	0.239092	0.221233	0.224442	0.208011	0.19787	0.236592	0.223484	0.224314	0.207547	0.204807	0.238073	0.3
160	0.291271	0.295432	0.241031	0.279565	0.290095	0.3	0.3	0.285168	0.289762	0.295003	0.284839	0.288283	0.238175	0.267436	0.281733	0.291647	0.28884	0.288567	0.289271	0.292473	0.3
161	0.185672	0.220165	0.245981	0.207754	0.241668	0.202852	0.198439	0.149778	0.180725	0.222866	0.184163	0.188974	0.1	0.152831	0.207966	0.183047	0.19281	0.136843	0.15784	0.208308	0.3
162	0.260051	0.258506	0.169764	0.266964	0.278264	0.24227	0.240512	0.2277	0.218826	0.249292	0.245482	0.251454	0.212713	0.228443	0.256963	0.2479	0.241156	0.212205	0.224927	0.251897	0.3
163	0.26245	0.258961	0.227241	0.249683	0.269336	0.287293	0.2874	0.264405	0.277723	0.287057	0.283255	0.279131	0.194473	0.272725	0.283113	0.289885	0.287797	0.289816	0.292185	0.293805	0.3
164	0.26936	0.257708	0.14174	0.261105	0.27593	0.270234	0.268167	0.279953	0.253795	0.272291	0.259232	0.270669	0.283272	0.2464	0.267518	0.287243	0.283907	0.262798	0.282257	0.288404	0.3
165	0.218813	0.236342	0.252755	0.218915	0.247849	0.280021	0.280354	0.224962	0.271854	0.282411	0.271734	0.274541	0.235499	0.245231	0.268899	0.240643	0.249472	0.164034	0.236237	0.257712	0.3
166	0.192124	0.221621	0.21441	0.201871	0.237642	0.220855	0.214399	0.18349	0.193886	0.232314	0.214721	0.220954	0.179924	0.200659	0.237976	0.201723	0.201959	0.162718	0.182614	0.223149	0.3
167	0.154862	0.207796	0.248163	0.205665	0.23769	0.197204	0.192156	0.136206	0.167994	0.21581	0.184353	0.192007	0.111848	0.146548	0.204866	0.174875	0.171955	0.111758	0.148307	0.200765	0.3
168	0.207794	0.199889	0.165957	0.188787	0.229728	0.20096	0.187822	0.159246	0.165759	0.214815	0.216244	0.213092	0.142637	0.18994	0.230406	0.195186	0.19266	0.129735	0.17731	0.219801	0.3
169	0.214593	0.245553	0.268144	0.229996	0.255636	0.276945	0.275576	0.227142	0.278815	0.286147	0.270085	0.270927	0.219118	0.261538	0.276113	0.240435	0.244791	0.212391	0.240939	0.26057	0.3
170	0.210117	0.234079	0.243904	0.219674	0.250123	0.207245	0.203429	0.18482	0.177745	0.223012	0.189192	0.197254	0.157441	0.166766	0.216287	0.197049	0.196411	0.168998	0.176599	0.218942	0.3
171	0.273761	0.284433	0.196774	0.278819	0.286651	0.280305	0.27905	0.277042	0.264527	0.278543	0.281745	0.278935	0.228046	0.2589	0.275771	0.286865	0.284286	0.274982	0.274976	0.284739	0.3
172	0.266471	0.272607	0.22021	0.284079	0.288092	0.258654	0.246707	0.249804	0.235391	0.26089	0.267568	0.264166	0.191274	0.254718	0.27214	0.265336	0.261903	0.27105	0.253127	0.269218	0.3
173	0.240482	0.258439	0.230849	0.240178	0.262755	0.273557	0.273876	0.218954	0.272541	0.28215	0.254526	0.253132	0.14812	0.245969	0.26491	0.256469	0.247263	0.238749	0.238035	0.258604	0.3
174	0.226527	0.228904	0.169333	0.204686	0.241307	0.268163	0.266813	0.231328	0.258048	0.274122	0.250996	0.255416	0.221958	0.234242	0.259116	0.238935	0.246062	0.198986	0.232726	0.255429	0.3
175	0.206294	0.218787	0.15119	0.203527	0.238055	0.205846	0.201339	0.162226	0.175877	0.221207	0.201301	0.21111	0.159787	0.175853	0.222649	0.186558	0.196819	0.112727	0.169423	0.214874	0.3
176	0.213702	0.239104	0.261297	0.223265	0.25096	0.291562	0.290021	0.272069	0.290373	0.294061	0.28746	0.288805	0.256679	0.285158	0.290396	0.266163	0.276887	0.272803	0.26837	0.278822	0.3
177	0.271545	0.274509	0.206697	0.272877	0.283247	0.277959	0.278353	0.278527	0.263206	0.277548	0.27664	0.2798	0.223725	0.271597	0.281932	0.285593	0.281338	0.276463	0.275613	0.284605	0.3
178	0.175984	0.217468	0.229778	0.197775	0.235914	0.208163	0.208659	0.163461	0.180883	0.224948	0.192061	0.199035	0.1	0.158603	0.212339	0.191401	0.187	0.165122	0.167241	0.213336	0.3
179	0.212572	0.207624	0.162802	0.202023	0.236573	0.198211	0.19568	0.160343	0.172575	0.218598	0.213387	0.215134	0.142284	0.190774	0.232064	0.199264	0.20146	0.159708	0.180038	0.221453	0.3
180	0.209288	0.22186	0.137873	0.200086	0.238352	0.213115	0.210668	0.172766	0.18122	0.225755	0.202611	0.207282	0.158801	0.169597	0.218871	0.198636	0.199248	0.15985	0.175896	0.219863	0.3
181	0.271663	0.273465	0.182524	0.280019	0.286704	0.274179	0.279799	0.282642	0.260851	0.276616	0.277793	0.284173	0.260392	0.26424	0.278352	0.278983	0.277689	0.285539	0.270357	0.281777	0.3
182	0.262555	0.236298	0.221368	0.231728	0.263828	0.240964	0.233026	0.175214	0.189486	0.235302	0.21482	0.212854	0.191979	0.174456	0.223058	0.236326	0.23862	0.18029	0.19337	0.233479	0.3
183	0.253901	0.269627	0.204663	0.252827	0.271244	0.280169	0.274716	0.283842	0.263448	0.278146	0.278921	0.281911	0.279105	0.269295	0.281103	0.280396	0.280312	0.263622	0.277624	0.285405	0.3
184	0.21849	0.220497	0.178614	0.214022	0.244374	0.220728	0.204725	0.199075	0.188851	0.22999	0.245168	0.247398	0.164556	0.236048	0.259629	0.218299	0.219076	0.177782	0.200118	0.234851	0.3
185	0.249508	0.255217	0.232562	0.26545	0.276031	0.247796	0.243539	0.226946	0.227848	0.25482	0.246243	0.248092	0.199077	0.228598	0.256576	0.25058	0.241094	0.234453	0.22967	0.254425	0.3
186	0.210875	0.234302	0.229585	0.220386	0.249113	0.207856	0.199125	0.177365	0.177586	0.222311	0.202311	0.207942	0.165355	0.180166	0.224524	0.200954	0.198801	0.155232	0.178816	0.220836	0.3
187	0.19152	0.189847	0.180966	0.17935	0.222095	0.19244	0.191982	0.126919	0.16127	0.211538	0.15898	0.171842	0.1	0.140386	0.198576	0.178204	0.173317	0.122004	0.146396	0.200198	0.3
188	0.231561	0.232804	0.178981	0.231678	0.25589	0.224792	0.214797	0.191116	0.19404	0.233138	0.239092	0.242612	0.185408	0.225919	0.25336	0.216955	0.212234	0.172797	0.19631	0.23229	0.3
189	0.231511	0.206889	0.200937	0.200322	0.240097	0.200786	0.193711	0.154682	0.159928	0.211666	0.18153	0.186236	0.133982	0.151422	0.207646	0.177357	0.193559	0.1	0.15559	0.206545	0.3
190	0.213801	0.22281	0.24244	0.221238	0.248478	0.205009	0.205498	0.161218	0.176414	0.222104	0.200898	0.205377	0.145521	0.176349	0.222899	0.18866	0.186875	0.153512	0.168703	0.214066	0.3
191	0.175683	0.203807	0.209651	0.186003	0.227356	0.19646	0.197197	0.121198	0.169317	0.21646	0.176051	0.184262	0.110586	0.152322	0.20696	0.168537	0.178881	0.106063	0.145772	0.199674	0.3
192	0.157179	0.210865	0.262365	0.215363	0.242037	0.186788	0.179829	0.149412	0.163759	0.212038	0.209308	0.210585	0.128561	0.193844	0.232449	0.191551	0.19836	0.141389	0.175122	0.218103	0.3
193	0.21743	0.244508	0.2708	0.231552	0.25557	0.278519	0.276731	0.236292	0.273249	0.282927	0.275024	0.274151	0.243296	0.264935	0.277987	0.259327	0.267842	0.191507	0.251152	0.26826	0.3
194	0.170809	0.212647	0.237067	0.199443	0.236	0.216004	0.198502	0.196073	0.179077	0.223221	0.21288	0.222062	0.189327	0.199354	0.23624	0.202377	0.20893	0.176642	0.18648	0.225688	0.3
195	0.185489	0.197255	0.1	0.167383	0.216557	0.184958	0.184146	0.136022	0.152507	0.205847	0.172912	0.179146	0.116382	0.140493	0.199934	0.166886	0.174526	0.123057	0.14286	0.198097	0.3
196	0.207202	0.1	0.252198	0.207811	0.238846	0.190646	0.188543	0.144722	0.16721	0.214498	0.212404	0.214659	0.1288	0.190734	0.231454	0.203115	0.204312	0.125306	0.182026	0.223157	0.3
197	0.201232	0.21099	0.1	0.188084	0.229739	0.208284	0.196636	0.170511	0.175136	0.220127	0.233244	0.23772	0.151152	0.218021	0.24835	0.205181	0.201779	0.146974	0.187147	0.22567	0.3
198	0.12967	0.214121	0.26297	0.215849	0.243467	0.191797	0.195793	0.168746	0.160834	0.212012	0.214101	0.221023	0.158535	0.19523	0.233877	0.203608	0.209229	0.151465	0.184767	0.225082	0.3
199	0.203017	0.225469	0.137665	0.201908	0.239134	0.215286	0.208052	0.178422	0.186601	0.227606	0.213517	0.219305	0.133721	0.186644	0.230066	0.200245	0.209585	0.178594	0.179856	0.22222	0.3
200	0.251297	0.244109	0.235087	0.238128	0.261367	0.277804	0.280643	0.242208	0.26725	0.28023	0.276443	0.276952	0.236042	0.261913	0.277085	0.273693	0.264907	0.183131	0.26914	0.279118	0.3
201	0.266266	0.259611	0.173538	0.265953	0.278416	0.281855	0.280486	0.274239	0.259326	0.275995	0.275414	0.272174	0.238149	0.259728	0.275208	0.277682	0.282062	0.276198	0.272532	0.2829	0.3
202	0.190574	0.191735	0.1	0.173991	0.219336	0.18806	0.191867	0.143634	0.161533	0.21121	0.210555	0.209699	0.131258	0.188374	0.229542	0.189822	0.192443	0.104235	0.174284	0.217346	0.3
203	0.255121	0.264897	0.174821	0.254652	0.271737	0.27392	0.268831	0.242143	0.262544	0.276356	0.25858	0.257945	0.162273	0.249703	0.267839	0.259299	0.251515	0.253171	0.24873	0.265491	0.3
204	0.250707	0.27174	0.26744	0.256708	0.272684	0.278702	0.279074	0.288431	0.266536	0.279725	0.277078	0.284614	0.268384	0.271721	0.282146	0.279753	0.282403	0.289926	0.286843	0.290009	0.3
205	0.184577	0.227832	0.263782	0.218106	0.246597	0.227757	0.223774	0.19099	0.193293	0.234029	0.248601	0.247831	0.182035	0.231181	0.257109	0.227936	0.22196	0.161663	0.206797	0.238862	0.3
206	0.203909	0.248201	0.274335	0.231865	0.258246	0.250515	0.248271	0.215764	0.228044	0.25507	0.228695	0.235504	0.194802	0.215634	0.246467	0.226188	0.229092	0.223927	0.214042	0.244078	0.3
207	0.212071	0.235279	0.233538	0.220788	0.249315	0.202899	0.198222	0.171167	0.175131	0.220431	0.190346	0.196291	0.130871	0.157756	0.211626	0.194378	0.195428	0.161333	0.169886	0.215601	0.3
208	0.184282	0.210412	0.231283	0.20088	0.235223	0.184352	0.190734	0.138374	0.155973	0.208142	0.192299	0.197353	0.126048	0.163913	0.215325	0.185072	0.177335	0.1	0.158953	0.20764	0.3
209	0.219386	0.230388	0.173033	0.205116	0.242073	0.221943	0.215683	0.182719	0.188108	0.229957	0.21178	0.213489	0.165554	0.181387	0.226988	0.196353	0.19876	0.163137	0.177316	0.220429	0.3
210	0.202692	0.2199	0.236005	0.204844	0.238835	0.209129	0.199737	0.187507	0.176941	0.222264	0.241553	0.242566	0.166784	0.222247	0.252221	0.202368	0.212118	0.166146	0.189475	0.227786	0.3
211	0.204394	0.186124	0.230433	0.201881	0.235825	0.194276	0.187966	0.142087	0.157756	0.209245	0.173263	0.187268	0.111684	0.146604	0.203791	0.185383	0.189577	0.133968	0.157535	0.207891	0.3
212	0.183046	0.18884	0.1	0.167253	0.214383	0.217627	0.219657	0.169094	0.181597	0.226498	0.21287	0.215539	0.157304	0.197776	0.235461	0.214967	0.216251	0.134074	0.194844	0.231538	0.3
213	0.194756	0.211183	0.1	0.182253	0.226189	0.20884	0.202021	0.188602	0.179225	0.223233	0.237448	0.239511	0.156428	0.221639	0.250606	0.214052	0.212946	0.181526	0.199077	0.233529	0.3
214	0.206421	0.196744	0.1	0.183374	0.227077	0.207935	0.206657	0.163923	0.170032	0.218846	0.227979	0.226486	0.140965	0.205829	0.241022	0.198251	0.200435	0.142132	0.182809	0.223369	0.3
215	0.189736	0.225291	0.236566	0.204327	0.23912	0.203039	0.199265	0.174852	0.179988	0.223261	0.240178	0.239803	0.164617	0.211686	0.245803	0.200451	0.212635	0.170376	0.187566	0.226645	0.3
216	0.186317	0.219225	0.222056	0.195305	0.234218	0.233681	0.235579	0.187882	0.196127	0.235921	0.251348	0.249871	0.181127	0.235088	0.25989	0.21912	0.216008	0.143053	0.201754	0.235972	0.3
217	0.213802	0.238783	0.264888	0.227621	0.252896	0.287159	0.290198	0.228099	0.29243	0.29516	0.264622	0.257811	0.218282	0.240675	0.262857	0.25193	0.255729	0.229989	0.254658	0.268344	0.3
218	0.246763	0.260372	0.227722	0.263741	0.275317	0.240272	0.244922	0.215228	0.227969	0.254261	0.23845	0.235518	0.1	0.220146	0.250103	0.253695	0.254315	0.225668	0.234533	0.259636	0.3
219	0.139791	0.217604	0.261606	0.214797	0.242571	0.190468	0.178328	0.168977	0.162085	0.211957	0.231917	0.232648	0.132769	0.19652	0.238515	0.202866	0.202211	0.163941	0.184916	0.224559	0.3
220	0.241554	0.271482	0.239282	0.252998	0.270792	0.258444	0.221921	0.281835	0.228161	0.255654	0.256101	0.259926	0.275805	0.242821	0.264601	0.273703	0.273244	0.270687	0.256396	0.272636	0.3
221	0.199779	0.227246	0.125686	0.201041	0.237605	0.210029	0.204909	0.160731	0.185639	0.227153	0.20229	0.203957	0.145154	0.181554	0.224964	0.195323	0.202529	0.146117	0.178081	0.220617	0.3
222	0.207787	0.216178	0.147704	0.201012	0.236113	0.208734	0.209148	0.168944	0.186185	0.227449	0.183696	0.191202	0.147792	0.162921	0.212981	0.197235	0.189144	0.158192	0.168278	0.213779	0.3
223	0.199984	0.209652	0.157104	0.187395	0.228894	0.204732	0.206848	0.145338	0.180928	0.223815	0.175124	0.183098	0.107217	0.154143	0.207647	0.173891	0.182592	0.118441	0.150606	0.203314	0.3
224	0.208367	0.223503	0.22973	0.202367	0.238355	0.21225	0.20345	0.197915	0.188722	0.228932	0.256202	0.258504	0.189692	0.24421	0.265063	0.227461	0.224706	0.180615	0.209308	0.24034	0.3
225	0.229511	0.226234	0.139607	0.212525	0.245994	0.254727	0.255698	0.203574	0.249882	0.26718	0.247291	0.246618	0.181881	0.23274	0.257738	0.235113	0.238233	0.190366	0.218557	0.246926	0.3
226	0.210685	0.242251	0.254421	0.224404	0.252235	0.20932	0.208004	0.179159	0.175383	0.221176	0.185801	0.201031	0.133989	0.16484	0.215292	0.196733	0.200997	0.173961	0.178539	0.220747	0.3
227	0.188819	0.219827	0.242402	0.203251	0.237501	0.213737	0.205799	0.173315	0.175474	0.221929	0.224379	0.229755	0.166494	0.209154	0.24269	0.210059	0.213107	0.141006	0.19148	0.22896	0.3
228	0.249862	0.259871	0.285449	0.255413	0.271012	0.280818	0.269442	0.298346	0.261092	0.277159	0.281291	0.293459	0.294346	0.271838	0.283983	0.296002	0.298431	0.285317	0.295949	0.297366	0.3
229	0.232524	0.237029	0.195642	0.233317	0.256289	0.208279	0.193122	0.190033	0.179862	0.2237	0.19783	0.207182	0.169413	0.178756	0.223961	0.200541	0.205436	0.178806	0.186147	0.225105	0.3
230	0.218673	0.214221	0.165145	0.194463	0.23512	0.232593	0.230336	0.200356	0.203836	0.23965	0.235653	0.238346	0.174591	0.205016	0.2417	0.201656	0.211328	0.191746	0.18998	0.228321	0.3
231	0.198098	0.20582	0.220959	0.194154	0.231187	0.204038	0.192111	0.163945	0.169287	0.216937	0.212592	0.216295	0.14983	0.192045	0.231926	0.206178	0.204295	0.126304	0.177419	0.220145	0.3
232	0.213448	0.239653	0.254026	0.220165	0.249396	0.284239	0.28557	0.248208	0.283222	0.289336	0.284752	0.285399	0.246543	0.292426	0.293875	0.259898	0.267814	0.243404	0.262852	0.275001	0.3
233	0.187173	0.202054	0.196347	0.178684	0.223632	0.202384	0.197067	0.158639	0.166971	0.216178	0.214614	0.218453	0.145967	0.202388	0.238246	0.20852	0.206646	0.138573	0.183965	0.224288	0.3
234	0.260422	0.282072	0.10612	0.271392	0.282786	0.285599	0.291217	0.231758	0.282022	0.289605	0.273637	0.271853	0.219596	0.26989	0.280831	0.259878	0.26888	0.1	0.250675	0.26899	0.3
235	0.236044	0.250528	0.187978	0.253897	0.268703	0.239532	0.231748	0.22446	0.213756	0.246465	0.239397	0.244015	0.221093	0.221133	0.251818	0.249918	0.245443	0.1	0.225677	0.254197	0.3
236	0.180953	0.177747	0.107231	0.164925	0.212659	0.171309	0.157637	0.119218	0.135378	0.194776	0.146588	0.157097	0.1	0.124196	0.188166	0.161962	0.164807	0.102616	0.137219	0.193978	0.3
237	0.192118	0.216664	0.221932	0.202062	0.236413	0.227312	0.223854	0.206913	0.196474	0.235704	0.244911	0.245876	0.187256	0.234198	0.258864	0.223614	0.222173	0.178442	0.207301	0.239524	0.3
238	0.181626	0.213952	0.209367	0.188218	0.229982	0.210586	0.20178	0.169028	0.182863	0.225586	0.24037	0.240465	0.162802	0.215864	0.248065	0.204458	0.200527	0.109965	0.188718	0.22639	0.3
239	0.209384	0.217382	0.158487	0.210532	0.241739	0.204195	0.195413	0.167426	0.172626	0.218774	0.209998	0.214282	0.143542	0.182322	0.227026	0.199253	0.20633	0.154252	0.183849	0.224189	0.3
240	0.202933	0.215851	0.1	0.186379	0.229591	0.200815	0.193785	0.159499	0.169546	0.217418	0.220905	0.221387	0.135222	0.189043	0.232787	0.192415	0.198123	0.123533	0.175318	0.218696	0.3
241	0.234418	0.253436	0.221316	0.236105	0.26144	0.262706	0.258627	0.224572	0.244957	0.265454	0.241951	0.243845	0.193617	0.233986	0.257654	0.255916	0.256491	0.239074	0.242102	0.262646	0.3
242	0.260149	0.238954	0.138845	0.235793	0.264601	0.242124	0.231174	0.184274	0.19425	0.237907	0.226018	0.228572	0.181943	0.182052	0.230357	0.236093	0.233387	0.153274	0.196146	0.235406	0.3
243	0.226138	0.225569	0.24851	0.222983	0.249739	0.20779	0.20312	0.158413	0.172493	0.219881	0.180475	0.189259	0.147162	0.153849	0.208445	0.195222	0.190571	0.1	0.164507	0.212218	0.3
244	0.253869	0.226642	0.218652	0.231902	0.259717	0.222447	0.205257	0.144744	0.176822	0.223672	0.222331	0.223575	0.155044	0.16928	0.223259	0.215983	0.208849	0.1	0.181803	0.224278	0.3
245	0.221613	0.232699	0.222336	0.222279	0.249484	0.20152	0.201397	0.178224	0.179985	0.223497	0.226229	0.228733	0.153554	0.19603	0.237031	0.193762	0.2056	0.163225	0.177927	0.220695	0.3
246	0.200814	0.181335	0.208973	0.184677	0.227277	0.211784	0.214461	0.141673	0.177545	0.222912	0.1742	0.180536	0.1	0.150657	0.205392	0.171517	0.179349	0.137527	0.15205	0.203794	0.3
247	0.225674	0.228191	0.122591	0.206419	0.241119	0.256165	0.252432	0.225752	0.244307	0.264174	0.23469	0.243768	0.216975	0.218651	0.249222	0.235569	0.232976	0.184864	0.222318	0.248458	0.3
248	0.188773	0.200894	0.16659	0.170716	0.219518	0.216905	0.216297	0.181108	0.183488	0.227745	0.23016	0.225213	0.176904	0.207768	0.241851	0.211348	0.217898	0.154582	0.192924	0.229761	0.3
249	0.239843	0.240292	0.101154	0.240078	0.261353	0.241736	0.238061	0.181109	0.219999	0.249399	0.222025	0.221375	0.174367	0.200597	0.237677	0.225612	0.221473	0.112445	0.20303	0.238238	0.3
250	0.221688	0.224272	0.22706	0.220574	0.248172	0.199558	0.203082	0.164117	0.175004	0.220879	0.190907	0.202629	0.155639	0.169875	0.218667	0.195557	0.19275	0.13861	0.171752	0.215839	0.3
251	0.293866	0.257012	0.24489	0.281447	0.293908	0.286701	0.281969	0.186276	0.247545	0.274386	0.275116	0.278691	0.227632	0.238892	0.26854	0.250657	0.25988	0.102529	0.232507	0.256954	0.3
252	0.184981	0.204469	0.142904	0.177195	0.221869	0.204611	0.201946	0.147408	0.182809	0.225125	0.191368	0.200126	0.122489	0.167823	0.217491	0.161919	0.181288	0.127543	0.151838	0.203556	0.3
253	0.233532	0.250012	0.278423	0.241235	0.262497	0.242034	0.244212	0.214017	0.22551	0.252984	0.240346	0.240074	0.152726	0.225222	0.253088	0.229754	0.235232	0.227506	0.216722	0.245846	0.3
254	0.196723	0.183709	0.190398	0.179643	0.222871	0.188434	0.190084	0.127315	0.157163	0.208781	0.177925	0.185579	0.113648	0.148516	0.205214	0.175269	0.176818	0.106878	0.143721	0.198302	0.3
255	0.225277	0.234348	0.227239	0.228375	0.25331	0.219474	0.205126	0.177705	0.187472	0.228223	0.203822	0.213032	0.175385	0.180722	0.226159	0.216146	0.225563	0.1	0.189362	0.2293	0.3
256	0.241659	0.245862	0.245548	0.231991	0.257498	0.265955	0.264569	0.236332	0.249886	0.268725	0.249472	0.254369	0.239343	0.240417	0.262373	0.247641	0.250555	0.193242	0.236582	0.258871	0.3
257	0.217068	0.244815	0.256561	0.22465	0.252827	0.249934	0.25417	0.231055	0.243117	0.263271	0.25534	0.254545	0.18212	0.25175	0.268589	0.243748	0.250258	0.237297	0.241837	0.261771	0.3
258	0.244904	0.249515	0.190137	0.244758	0.263579	0.269735	0.271984	0.243559	0.253433	0.271883	0.275281	0.275237	0.243912	0.26119	0.27667	0.277698	0.26927	0.203794	0.266329	0.278112	0.3
259	0.216363	0.226605	0.212671	0.207645	0.241508	0.257974	0.258595	0.204121	0.256774	0.271713	0.240885	0.241184	0.20211	0.222193	0.251086	0.249974	0.244782	0.183318	0.239486	0.260068	0.3
260	0.247965	0.237659	0.244732	0.233286	0.25907	0.229307	0.214201	0.168902	0.177639	0.225816	0.233236	0.235996	0.170947	0.177572	0.22974	0.221731	0.224302	0.151691	0.184663	0.226626	0.3
261	0.195424	0.197423	0.1	0.175897	0.22144	0.194183	0.177031	0.174575	0.160937	0.211077	0.206537	0.211778	0.147795	0.184068	0.227127	0.198965	0.198133	0.173372	0.17974	0.221144	0.3
262	0.209752	0.222972	0.1	0.19623	0.23545	0.256379	0.253978	0.199393	0.248518	0.267367	0.227274	0.237828	0.189199	0.202538	0.241002	0.225678	0.226975	0.187202	0.217716	0.245192	0.3
263	0.226204	0.231036	0.169298	0.224177	0.250907	0.237243	0.238051	0.189682	0.210009	0.244427	0.209999	0.215235	0.181613	0.188161	0.229877	0.202282	0.217585	0.169619	0.188397	0.227113	0.3
264	0.254599	0.257777	0.1526	0.254014	0.270944	0.279225	0.280759	0.260857	0.272906	0.282814	0.27211	0.270833	0.16762	0.258305	0.2739	0.259393	0.25439	0.254492	0.248856	0.265654	0.3
265	0.244864	0.232916	0.161286	0.23161	0.257196	0.217187	0.211224	0.176229	0.190425	0.230161	0.211499	0.213203	0.153718	0.187898	0.230798	0.219031	0.216742	0.1	0.194172	0.231873	0.3
266	0.204279	0.217558	0.214261	0.201874	0.236354	0.25425	0.252964	0.203957	0.253251	0.269287	0.247103	0.247988	0.20389	0.235979	0.259907	0.240346	0.236953	0.170158	0.224474	0.251064	0.3
267	0.132026	0.203786	0.237774	0.197344	0.232568	0.186899	0.183909	0.126192	0.166522	0.213799	0.166241	0.175832	0.1	0.143058	0.20195	0.164171	0.172571	0.109891	0.141524	0.19679	0.3
268	0.189586	0.204017	0.1	0.182366	0.224276	0.192847	0.182469	0.16124	0.166478	0.214638	0.206997	0.211568	0.154944	0.182998	0.22646	0.212267	0.212037	0.148203	0.191096	0.228508	0.3
269	0.268855	0.270018	0.143449	0.278006	0.285126	0.258549	0.260421	0.252714	0.246222	0.265936	0.270636	0.269368	0.195453	0.257875	0.273557	0.25332	0.261365	0.244451	0.248878	0.266498	0.3
270	0.217277	0.177655	0.268191	0.220978	0.248168	0.194663	0.190136	0.165584	0.16602	0.214619	0.23499	0.235971	0.153987	0.206128	0.243084	0.201524	0.204121	0.134242	0.180988	0.222167	0.3
271	0.204591	0.200529	0.136243	0.186439	0.227802	0.203943	0.204074	0.161985	0.17076	0.218052	0.219192	0.222169	0.11931	0.184956	0.229676	0.19434	0.202526	0.169683	0.182109	0.223196	0.3
272	0.249688	0.255009	0.270466	0.241411	0.263718	0.273512	0.272167	0.268104	0.262025	0.276612	0.275843	0.280741	0.260164	0.258968	0.27497	0.249817	0.25453	0.243282	0.251222	0.267046	0.3
273	0.232628	0.233191	0.205018	0.228123	0.254217	0.228174	0.222197	0.195139	0.195077	0.234723	0.216751	0.221003	0.17421	0.191301	0.233257	0.204795	0.213733	0.178642	0.193755	0.23069	0.3
274	0.220527	0.244264	0.226639	0.224728	0.252967	0.252693	0.252317	0.24086	0.244062	0.263821	0.252669	0.252679	0.167456	0.247898	0.266102	0.239635	0.248726	0.239431	0.236035	0.258127	0.3
275	0.232259	0.244572	0.1	0.235806	0.258717	0.239415	0.234785	0.212122	0.210663	0.244598	0.232646	0.243151	0.224712	0.220994	0.250537	0.250996	0.248653	0.1	0.221876	0.251588	0.3
276	0.185682	0.201365	0.185107	0.179176	0.22285	0.20111	0.195949	0.155733	0.174994	0.219714	0.193596	0.195923	0.133457	0.161008	0.212831	0.185924	0.183672	0.108548	0.15868	0.207912	0.3
277	0.257783	0.238931	0.217707	0.237909	0.263893	0.250335	0.242269	0.187097	0.19613	0.241105	0.233479	0.23856	0.199139	0.189202	0.234576	0.227526	0.222415	0.187875	0.193656	0.231897	0.3
278	0.205566	0.220358	0.248166	0.211049	0.242061	0.195978	0.185862	0.152256	0.166761	0.215134	0.169483	0.180768	0.135365	0.144971	0.202409	0.180066	0.181575	0.132796	0.152893	0.203925	0.3
279	0.191482	0.215105	0.243443	0.210774	0.240866	0.226325	0.222742	0.183948	0.1907	0.232101	0.237769	0.240943	0.153478	0.218527	0.249031	0.221252	0.217277	0.141032	0.193712	0.230952	0.3
280	0.261835	0.274567	0.23157	0.25929	0.274876	0.271371	0.267364	0.283749	0.246673	0.267859	0.263736	0.269524	0.281552	0.252545	0.270881	0.282293	0.280203	0.262441	0.275652	0.2846	0.3
281	0.207746	0.214808	0.126029	0.192814	0.232441	0.212394	0.212976	0.198045	0.184372	0.225971	0.253103	0.252455	0.164163	0.233453	0.258582	0.212312	0.218864	0.189102	0.202615	0.236046	0.3
282	0.220233	0.248003	0.264843	0.235114	0.259587	0.251299	0.256919	0.243344	0.230086	0.257569	0.244349	0.253721	0.246074	0.232869	0.257885	0.252205	0.254331	0.220242	0.245054	0.264452	0.3
283	0.180602	0.226485	0.239025	0.207337	0.241077	0.205702	0.195478	0.144301	0.171959	0.218929	0.191901	0.188471	0.1	0.154945	0.20936	0.177054	0.187705	0.150889	0.157855	0.207649	0.3
284	0.209739	0.17019	0.223583	0.193256	0.232193	0.185854	0.176306	0.128771	0.143553	0.201085	0.165832	0.173743	0.108542	0.135795	0.19696	0.171299	0.181446	0.1	0.144244	0.199457	0.3
285	0.206862	0.217692	0.191618	0.202584	0.237824	0.214034	0.210668	0.179586	0.194914	0.232638	0.230999	0.231174	0.15776	0.210849	0.244484	0.199022	0.204847	0.165322	0.18377	0.223659	0.3
286	0.238277	0.222833	0.190024	0.213163	0.246661	0.203987	0.201475	0.178687	0.170666	0.218479	0.18521	0.201195	0.166061	0.158461	0.211726	0.188061	0.204021	0.147033	0.169243	0.215503	0.3
287	0.189869	0.219518	0.243314	0.205881	0.240073	0.207448	0.210501	0.150105	0.183822	0.226392	0.189352	0.189053	0.113566	0.163004	0.213412	0.188866	0.189917	0.139847	0.16648	0.212615	0.3
288	0.185298	0.218529	0.213917	0.194165	0.233876	0.208152	0.201356	0.159063	0.174894	0.220909	0.216218	0.21901	0.144511	0.201052	0.23678	0.20206	0.207748	0.135131	0.184946	0.224566	0.3
289	0.187197	0.218666	0.262125	0.217142	0.24414	0.209823	0.203718	0.171998	0.175948	0.221774	0.220137	0.22123	0.163102	0.206822	0.24026	0.2109	0.209867	0.107115	0.194797	0.230213	0.3
290	0.250321	0.258893	0.207377	0.247615	0.266389	0.272776	0.277285	0.220491	0.265608	0.279122	0.278335	0.281792	0.25626	0.259261	0.275846	0.280282	0.270117	0.158355	0.263512	0.276854	0.3
291	0.196401	0.191635	0.146719	0.17847	0.222087	0.199007	0.18731	0.172164	0.159669	0.210473	0.204344	0.208811	0.157156	0.182125	0.22625	0.205583	0.210311	0.151073	0.187028	0.22599	0.3
292	0.19767	0.220701	0.225598	0.2017	0.23705	0.216384	0.210866	0.201996	0.19349	0.231749	0.259959	0.25966	0.188472	0.242862	0.264216	0.227354	0.220183	0.159778	0.207083	0.238864	0.3
293	0.248292	0.234572	0.209477	0.220344	0.255071	0.231092	0.22345	0.159547	0.177526	0.226934	0.221023	0.228553	0.168132	0.168675	0.223744	0.213102	0.204636	0.163501	0.178771	0.222008	0.3
294	0.275837	0.275425	0.19175	0.278384	0.286496	0.269136	0.269287	0.27773	0.259348	0.274774	0.269266	0.276711	0.2586	0.256028	0.273401	0.277286	0.279762	0.264969	0.284918	0.288543	0.3
295	0.264435	0.269613	0.203665	0.2654	0.278053	0.286905	0.282633	0.284882	0.260733	0.276844	0.290054	0.293557	0.283624	0.284252	0.290616	0.27528	0.278141	0.247494	0.268367	0.279389	0.3
296	0.220469	0.232545	0.181796	0.210967	0.243557	0.266526	0.264959	0.234879	0.257883	0.273241	0.23578	0.246505	0.215638	0.225226	0.252684	0.228901	0.237216	0.203171	0.223795	0.250096	0.3
297	0.212423	0.155695	0.228963	0.192703	0.233591	0.191449	0.188598	0.115458	0.153201	0.206977	0.165176	0.1651	0.101229	0.13481	0.195676	0.170212	0.169522	0.1	0.141208	0.197056	0.3
298	0.203504	0.210047	0.1	0.196093	0.232936	0.202665	0.208868	0.161257	0.177598	0.222844	0.189134	0.190488	0.121496	0.169234	0.216801	0.187414	0.190648	0.152252	0.168833	0.214266	0.3
299	0.250231	0.237307	0.200833	0.224301	0.257578	0.24705	0.240944	0.171467	0.184875	0.237038	0.234641	0.237774	0.185092	0.178725	0.230745	0.220383	0.224809	0.199141	0.193747	0.231252	0.3
300	0.211899	0.240657	0.220719	0.223028	0.251802	0.250847	0.24981	0.210247	0.238049	0.260222	0.231343	0.237789	0.197258	0.214432	0.246663	0.217307	0.225372	0.192697	0.207618	0.239741	0.3
301	0.200519	0.204562	0.1205	0.186613	0.226699	0.210754	0.200439	0.20047	0.183606	0.225919	0.241056	0.237323	0.176758	0.225157	0.252504	0.204703	0.211647	0.190441	0.193827	0.230777	0.3
302	0.270587	0.27413	0.262147	0.271182	0.281942	0.279104	0.282053	0.276951	0.271484	0.282414	0.276831	0.279307	0.266819	0.258681	0.275387	0.288763	0.285684	0.283324	0.290406	0.292581	0.3
303	0.209307	0.21759	0.107416	0.197003	0.235583	0.203733	0.205098	0.156706	0.181172	0.223876	0.194959	0.195812	0.12853	0.163701	0.21436	0.188793	0.198496	0.137765	0.164235	0.212457	0.3
304	0.208908	0.238432	0.1	0.211042	0.245442	0.210734	0.198652	0.184708	0.183227	0.225597	0.227991	0.22703	0.157595	0.208238	0.242262	0.206254	0.20917	0.18707	0.193056	0.229755	0.3
305	0.198096	0.173801	0.198853	0.180969	0.224694	0.196809	0.193406	0.138382	0.174895	0.219109	0.175609	0.179249	0.108571	0.149816	0.205381	0.175487	0.187927	0.13804	0.155562	0.205651	0.3
306	0.115453	0.203204	0.23876	0.197896	0.232676	0.198065	0.199212	0.128181	0.167565	0.215385	0.172544	0.171869	0.1	0.140197	0.199215	0.161996	0.171012	0.108693	0.138653	0.194641	0.3
307	0.251925	0.264319	0.263267	0.26694	0.277574	0.230418	0.22722	0.206034	0.205399	0.240109	0.234367	0.239566	0.196561	0.204371	0.242123	0.231665	0.227483	0.177642	0.21105	0.241834	0.3
308	0.21773	0.230325	0.224734	0.221727	0.249224	0.212078	0.213683	0.165614	0.183273	0.226077	0.221389	0.218429	0.15884	0.197317	0.23572	0.20601	0.208034	0.124806	0.181154	0.223522	0.3
309	0.25268	0.26031	0.221575	0.255366	0.271924	0.290561	0.29384	0.248087	0.29213	0.295036	0.276622	0.276483	0.252412	0.269903	0.281028	0.26107	0.267365	0.183853	0.256818	0.27197	0.3
310	0.199005	0.216536	0.228921	0.200455	0.235643	0.20459	0.19372	0.169199	0.174677	0.221015	0.226187	0.227325	0.140267	0.213035	0.244787	0.202091	0.201876	0.149643	0.186069	0.22528	0.3
311	0.126786	0.219239	0.25593	0.210634	0.241523	0.191618	0.187669	0.152583	0.164844	0.213523	0.230695	0.231104	0.144768	0.210061	0.243522	0.193307	0.204986	0.13365	0.177468	0.220033	0.3
312	0.221369	0.240765	0.216876	0.218216	0.249056	0.206926	0.190344	0.193192	0.176316	0.221183	0.219676	0.219888	0.170111	0.192401	0.234194	0.210777	0.213777	0.167301	0.191942	0.229427	0.3
313	0.211646	0.208474	0.114909	0.197993	0.234943	0.211237	0.211993	0.141924	0.183756	0.226043	0.189188	0.196528	0.132456	0.157707	0.211657	0.185462	0.182961	0.124458	0.1599	0.208596	0.3
314	0.266828	0.281361	0.234325	0.268483	0.281489	0.285926	0.287759	0.276927	0.272471	0.284336	0.283865	0.285213	0.263446	0.273827	0.283895	0.267181	0.266786	0.236118	0.257741	0.27254	0.3
315	0.209176	0.231805	0.238886	0.225195	0.25166	0.217136	0.208669	0.151342	0.184067	0.226577	0.198247	0.208102	0.116707	0.165657	0.217264	0.194618	0.190455	0.165126	0.172209	0.216227	0.3
316	0.209331	0.219763	0.224263	0.203238	0.237636	0.261389	0.258995	0.20708	0.259669	0.2736	0.243396	0.251189	0.202958	0.226874	0.254454	0.245147	0.239763	0.189177	0.230754	0.254807	0.3
317	0.209005	0.201428	0.108125	0.188849	0.229289	0.20239	0.187433	0.159124	0.168756	0.216161	0.20181	0.206419	0.133657	0.182904	0.226337	0.20207	0.197848	0.136741	0.176288	0.219087	0.3
318	0.223611	0.223933	0.1	0.220976	0.24856	0.235287	0.231443	0.177687	0.205244	0.241357	0.213872	0.223761	0.164575	0.194802	0.234357	0.193575	0.20468	0.149857	0.179412	0.22121	0.3
319	0.216424	0.164036	0.26275	0.216298	0.244669	0.204684	0.193343	0.173448	0.170204	0.217394	0.200312	0.207381	0.153239	0.17688	0.22306	0.195546	0.200616	0.156161	0.179492	0.221168	0.3
320	0.251593	0.244058	0.214201	0.229814	0.260518	0.241757	0.231928	0.187722	0.185088	0.233418	0.229373	0.232643	0.194044	0.179288	0.228938	0.217897	0.224243	0.134532	0.185153	0.226835	0.3
321	0.1648	0.223721	0.260848	0.214839	0.24455	0.203266	0.19174	0.198716	0.179982	0.223515	0.254988	0.255869	0.178264	0.233255	0.259308	0.220905	0.21789	0.17836	0.203327	0.236984	0.3
322	0.201936	0.218923	0.15971	0.201564	0.237177	0.240109	0.238806	0.198986	0.230893	0.25549	0.22432	0.224145	0.176286	0.199606	0.237155	0.214751	0.220654	0.166024	0.198028	0.233266	0.3
323	0.185525	0.20921	0.188059	0.191307	0.229302	0.200424	0.187489	0.16687	0.168856	0.215964	0.214958	0.217537	0.13528	0.195947	0.233474	0.201816	0.206398	0.162966	0.187283	0.226614	0.3
324	0.266164	0.275872	0.126948	0.278245	0.284866	0.281146	0.285276	0.243642	0.269948	0.282457	0.264789	0.265905	0.241121	0.250969	0.270031	0.253556	0.261684	0.172862	0.249512	0.266551	0.3
325	0.167264	0.227319	0.261051	0.214843	0.244974	0.204254	0.197718	0.172865	0.17664	0.22155	0.242343	0.241258	0.156483	0.218267	0.249639	0.198885	0.200265	0.169875	0.183299	0.2236	0.3
326	0.232018	0.239002	0.1	0.229756	0.254827	0.224255	0.225416	0.191999	0.199584	0.23703	0.215909	0.217713	0.181454	0.188185	0.230039	0.205602	0.207652	0.173377	0.190728	0.22841	0.3
327	0.158826	0.213789	0.233655	0.195509	0.233846	0.202292	0.196494	0.142087	0.173759	0.220636	0.180318	0.190778	0.130951	0.145841	0.20475	0.166898	0.184054	0.140481	0.155191	0.205535	0.3
328	0.170783	0.204596	0.201861	0.184219	0.227497	0.188643	0.190412	0.124705	0.16505	0.213351	0.185748	0.185391	0.1	0.147048	0.204427	0.170198	0.172172	0.107811	0.14346	0.198299	0.3
329	0.267796	0.275077	0.192402	0.277546	0.285024	0.282246	0.273335	0.258069	0.268972	0.281806	0.277729	0.280745	0.262677	0.273451	0.282997	0.258979	0.261891	0.254709	0.256256	0.270608	0.3
330	0.225807	0.250742	0.271966	0.239098	0.260787	0.237425	0.24015	0.244153	0.210442	0.24435	0.237828	0.24762	0.23618	0.207378	0.244569	0.247979	0.242609	0.225167	0.217049	0.247407	0.3
331	0.182186	0.202652	0.160187	0.180598	0.224179	0.198063	0.187064	0.177049	0.166037	0.214667	0.22642	0.232026	0.153778	0.205181	0.241292	0.202942	0.200943	0.165336	0.189477	0.227328	0.3
332	0.255504	0.236889	0.251621	0.244538	0.265485	0.248985	0.244342	0.184524	0.203417	0.24487	0.239563	0.244604	0.192055	0.19209	0.238517	0.236945	0.23095	0.185213	0.200584	0.236948	0.3
333	0.25584	0.260384	0.243225	0.265824	0.277456	0.240418	0.24075	0.220713	0.216534	0.248397	0.252521	0.257517	0.214114	0.237486	0.261625	0.237503	0.239315	0.184866	0.217648	0.246815	0.3
334	0.183549	0.226028	0.237727	0.200954	0.238134	0.208083	0.198123	0.154014	0.175613	0.220888	0.195778	0.195032	0.116794	0.173093	0.219714	0.189913	0.201128	0.155405	0.172313	0.216481	0.3
335	0.192922	0.207102	0.20958	0.193122	0.231759	0.199483	0.199159	0.14683	0.171078	0.217812	0.164933	0.179816	0.129691	0.141098	0.200322	0.172194	0.184059	0.135076	0.152245	0.204277	0.3
336	0.138212	0.226217	0.270318	0.221355	0.248031	0.212201	0.210746	0.199859	0.185025	0.226806	0.247744	0.252423	0.190434	0.229782	0.257129	0.217594	0.217695	0.184265	0.205132	0.237948	0.3
337	0.26224	0.260382	0.153987	0.266893	0.278752	0.26877	0.272908	0.247061	0.258887	0.274491	0.257192	0.254246	0.23058	0.244675	0.265131	0.248546	0.263194	0.224072	0.242999	0.263482	0.3
338	0.202508	0.229207	0.206175	0.198162	0.237048	0.211774	0.210354	0.184735	0.184565	0.226314	0.241706	0.242124	0.17918	0.233721	0.257803	0.207651	0.216067	0.155382	0.192327	0.229685	0.3
339	0.144723	0.222185	0.269391	0.2206	0.245955	0.21181	0.195163	0.190919	0.175218	0.221398	0.235598	0.244238	0.197132	0.224934	0.253157	0.21878	0.209737	0.132833	0.187231	0.226875	0.3
340	0.213515	0.250321	0.263879	0.225892	0.254349	0.286411	0.287623	0.232427	0.29059	0.293894	0.259054	0.261893	0.22266	0.245874	0.265994	0.25688	0.253503	0.224345	0.248855	0.265421	0.3
341	0.201951	0.188955	0.1	0.180621	0.224424	0.194673	0.196898	0.143008	0.160212	0.211704	0.174028	0.180032	0.122655	0.144435	0.202493	0.173925	0.174981	0.141785	0.151988	0.203118	0.3
342	0.223448	0.232471	0.193868	0.217938	0.247481	0.248165	0.24719	0.214045	0.233884	0.258132	0.236513	0.240923	0.197625	0.227405	0.253167	0.233969	0.235779	0.198664	0.214771	0.244857	0.3
343	0.214017	0.171933	0.258904	0.213879	0.243088	0.20927	0.208194	0.146247	0.163831	0.216074	0.201317	0.207154	0.144543	0.180453	0.22488	0.200568	0.198405	0.1	0.179522	0.221496	0.3
344	0.274628	0.269547	0.22661	0.278743	0.286448	0.282544	0.282704	0.245305	0.260909	0.276742	0.266749	0.259813	0.202259	0.243355	0.265321	0.253761	0.245778	0.237409	0.243911	0.262375	0.3
345	0.205145	0.226184	0.150831	0.199027	0.237941	0.207464	0.200947	0.168527	0.176083	0.22136	0.222173	0.221732	0.134106	0.203564	0.238514	0.201833	0.203196	0.139846	0.187504	0.225909	0.3
346	0.261272	0.264122	0.1	0.259488	0.275634	0.278258	0.278675	0.237527	0.271508	0.281997	0.258743	0.259789	0.1	0.24946	0.267954	0.253592	0.249599	0.243819	0.24858	0.264953	0.3
347	0.189548	0.23481	0.242781	0.210085	0.245345	0.203628	0.209443	0.163032	0.187912	0.227675	0.179045	0.192202	0.111492	0.157446	0.210625	0.185879	0.193266	0.162886	0.170649	0.215989	0.3
348	0.192899	0.191948	0.210993	0.187885	0.2274	0.196763	0.186742	0.134869	0.165663	0.213589	0.167124	0.179295	0.104685	0.14992	0.204885	0.169386	0.165775	0.109419	0.142554	0.197297	0.3
349	0.230295	0.246152	0.129499	0.227325	0.254862	0.231925	0.22741	0.209887	0.203653	0.239788	0.212127	0.216818	0.202799	0.191498	0.231491	0.216601	0.211415	0.178981	0.193973	0.231191	0.3
350	0.228085	0.233626	0.178324	0.235584	0.257264	0.243728	0.235394	0.174806	0.214886	0.245849	0.226505	0.222956	0.162092	0.200805	0.237136	0.231641	0.234181	0.114604	0.208244	0.243218	0.3
351	0.18675	0.218201	0.232319	0.199379	0.236077	0.21553	0.210232	0.207981	0.191204	0.231038	0.258016	0.259111	0.212264	0.246394	0.266298	0.221836	0.229261	0.193496	0.209143	0.240663	0.3
352	0.129101	0.21962	0.265789	0.217942	0.244984	0.207572	0.195236	0.188712	0.173844	0.219309	0.247962	0.247941	0.191117	0.227874	0.254168	0.216546	0.216031	0.151608	0.193053	0.229673	0.3
353	0.155685	0.222903	0.266069	0.218678	0.245749	0.194151	0.178881	0.17034	0.168943	0.216002	0.228055	0.231381	0.151783	0.204242	0.240135	0.206524	0.20678	0.137333	0.187537	0.226926	0.3
354	0.172054	0.214364	0.241051	0.202677	0.236923	0.203758	0.19193	0.169182	0.168618	0.216601	0.231535	0.232014	0.157988	0.216901	0.247365	0.205938	0.200271	0.149708	0.189051	0.226786	0.3
355	0.280025	0.295044	0.121209	0.277558	0.288508	0.295427	0.297423	0.282432	0.292487	0.296287	0.281424	0.285679	0.245155	0.269453	0.281994	0.281556	0.282413	0.280049	0.278757	0.28562	0.3
356	0.264616	0.242038	0.188108	0.235529	0.266175	0.256975	0.249289	0.190494	0.201401	0.244236	0.246912	0.240116	0.202074	0.196089	0.240402	0.228363	0.237848	0.18563	0.200699	0.23677	0.3
357	0.177181	0.218205	0.239531	0.200736	0.236104	0.205976	0.200282	0.164256	0.182283	0.224657	0.228386	0.228158	0.143134	0.214061	0.245154	0.208834	0.202823	0.124752	0.188578	0.227361	0.3
358	0.271999	0.278011	0.222335	0.279054	0.286577	0.28193	0.283495	0.25352	0.272084	0.283816	0.273656	0.280094	0.262792	0.26163	0.276624	0.260449	0.267813	0.223898	0.254956	0.270537	0.3
359	0.219954	0.232289	0.239529	0.227351	0.252565	0.215279	0.214635	0.181418	0.18784	0.229524	0.225189	0.231674	0.168181	0.210392	0.243297	0.205774	0.208471	0.15919	0.190488	0.228598	0.3
360	0.248172	0.25654	0.213583	0.247252	0.265539	0.284978	0.28281	0.286517	0.27135	0.283331	0.294543	0.297894	0.275159	0.295971	0.29755	0.281204	0.276278	0.262308	0.276339	0.283587	0.3
361	0.292721	0.25474	0.225159	0.26983	0.286906	0.283173	0.278228	0.16084	0.221545	0.263849	0.273451	0.272294	0.213663	0.212338	0.257766	0.245211	0.248414	0.100602	0.223658	0.250385	0.3
362	0.195916	0.220697	0.175993	0.197474	0.233947	0.223722	0.220618	0.194369	0.18665	0.229562	0.2274	0.228749	0.173324	0.200394	0.23926	0.209916	0.214631	0.191254	0.198289	0.233429	0.3
363	0.238762	0.250698	0.234693	0.243107	0.264462	0.248596	0.256436	0.22736	0.227507	0.255508	0.23927	0.249862	0.212096	0.230234	0.256249	0.256091	0.255719	0.22587	0.244848	0.264295	0.3
364	0.224681	0.249597	0.277035	0.243733	0.263303	0.251441	0.246855	0.225493	0.224958	0.253174	0.229974	0.234673	0.193764	0.203394	0.240881	0.232548	0.230555	0.213664	0.214359	0.244399	0.3
365	0.20222	0.213736	0.175542	0.199227	0.236284	0.227677	0.227887	0.168469	0.196832	0.235266	0.216821	0.219444	0.146061	0.196834	0.235064	0.199359	0.193819	0.165007	0.176512	0.219444	0.3
366	0.250998	0.270538	0.27442	0.250652	0.270889	0.277488	0.259593	0.291697	0.258312	0.274688	0.283373	0.282652	0.280548	0.265131	0.279635	0.297626	0.291382	0.275101	0.289799	0.294277	0.3
367	0.204342	0.224203	0.168401	0.201807	0.237533	0.217349	0.211938	0.188953	0.193456	0.232168	0.217702	0.223503	0.168189	0.199262	0.23743	0.195628	0.201737	0.171152	0.18309	0.223752	0.3
368	0.229896	0.240458	0.170315	0.218327	0.249371	0.267022	0.269498	0.228394	0.263819	0.276711	0.243534	0.245655	0.212018	0.232051	0.257216	0.233341	0.244385	0.187081	0.231098	0.254386	0.3
369	0.255228	0.261451	0.247828	0.248146	0.266991	0.275658	0.277577	0.240148	0.261483	0.275954	0.276041	0.274957	0.238592	0.265999	0.278761	0.257067	0.25988	0.228886	0.252499	0.268684	0.3
370	0.222929	0.249424	0.251347	0.222346	0.25172	0.288938	0.288577	0.267795	0.289623	0.293431	0.271689	0.271222	0.252509	0.262491	0.275733	0.273871	0.278675	0.243111	0.279531	0.284922	0.3
371	0.224463	0.251172	0.261515	0.230508	0.257493	0.264382	0.259593	0.238741	0.244269	0.265623	0.24443	0.24584	0.223095	0.235326	0.258135	0.261776	0.260328	0.235031	0.240712	0.262733	0.3
372	0.199792	0.193652	0.207788	0.186436	0.228568	0.198129	0.194506	0.141825	0.174918	0.2194	0.184079	0.190671	0.1	0.156728	0.210174	0.172679	0.176293	0.13071	0.151653	0.202866	0.3
373	0.288271	0.3	0.177566	0.290064	0.29596	0.291052	0.290308	0.284856	0.265417	0.280986	0.281888	0.275875	0.247294	0.248064	0.268957	0.288199	0.28999	0.279691	0.289985	0.292695	0.3
374	0.170185	0.220239	0.230365	0.196356	0.234977	0.206788	0.193745	0.200181	0.179098	0.222735	0.249232	0.250667	0.170608	0.225122	0.25489	0.210923	0.222122	0.183918	0.203287	0.236308	0.3
375	0.266258	0.277294	0.223739	0.265918	0.278749	0.277602	0.274306	0.259711	0.265028	0.279301	0.280068	0.278597	0.245937	0.267715	0.279748	0.262286	0.264728	0.234661	0.256191	0.27144	0.3
376	0.252905	0.256172	0.200086	0.248043	0.266914	0.286446	0.283004	0.288177	0.271699	0.283339	0.282426	0.287937	0.283883	0.281799	0.288741	0.277728	0.273934	0.264164	0.272092	0.281484	0.3
377	0.208177	0.219716	0.189201	0.197067	0.235066	0.265418	0.263161	0.22019	0.255838	0.271384	0.232638	0.238901	0.219226	0.216605	0.247648	0.226171	0.231012	0.179104	0.219419	0.246957	0.3
378	0.262756	0.234227	0.234663	0.235395	0.264366	0.257018	0.247182	0.163119	0.18982	0.242976	0.245967	0.245527	0.183964	0.186929	0.238216	0.235769	0.227829	0.20539	0.198624	0.234824	0.3
379	0.199272	0.211431	0.1	0.18805	0.229203	0.223819	0.216375	0.200581	0.192453	0.232432	0.258574	0.261922	0.173871	0.25231	0.269545	0.225174	0.222244	0.185647	0.212304	0.242078	0.3
380	0.178976	0.202061	0.198519	0.178662	0.222528	0.20619	0.209043	0.158989	0.171157	0.219545	0.226835	0.229993	0.155349	0.211788	0.244223	0.204266	0.203376	0.127524	0.184004	0.223878	0.3
381	0.246227	0.240173	0.240552	0.245911	0.264062	0.244387	0.240799	0.19046	0.206092	0.245429	0.230931	0.237371	0.191774	0.196528	0.238997	0.231216	0.241737	0.154422	0.196735	0.235392	0.3
382	0.213074	0.223328	0.196109	0.213058	0.243895	0.254401	0.253911	0.19136	0.236289	0.260623	0.23266	0.233176	0.183223	0.215523	0.246538	0.21436	0.21943	0.154169	0.200947	0.235332	0.3
383	0.209	0.238539	0.268043	0.222922	0.250414	0.288724	0.284999	0.266041	0.287024	0.291865	0.287448	0.291286	0.258346	0.291828	0.293708	0.270245	0.275124	0.256746	0.269011	0.279419	0.3
384	0.142258	0.216094	0.265392	0.217619	0.244026	0.1948	0.18217	0.164031	0.163543	0.212843	0.231171	0.229109	0.154785	0.211386	0.243876	0.200836	0.199369	0.124567	0.180919	0.222138	0.3
385	0.210607	0.210412	0.1	0.200043	0.235897	0.194024	0.196052	0.165685	0.169386	0.216123	0.214724	0.218023	0.116399	0.195922	0.234313	0.191651	0.202867	0.159339	0.17772	0.219878	0.3
386	0.262305	0.239742	0.226331	0.233637	0.264865	0.245075	0.233861	0.194416	0.192716	0.23764	0.223914	0.22269	0.202295	0.181288	0.22774	0.233409	0.234938	0.184434	0.198031	0.236012	0.3
387	0.289179	0.255366	0.185647	0.278807	0.290405	0.28318	0.278933	0.142598	0.240668	0.271633	0.281228	0.279168	0.227659	0.237168	0.269506	0.260281	0.270097	0.185527	0.23095	0.258193	0.3
388	0.194989	0.19009	0.146041	0.179072	0.222866	0.203483	0.205112	0.147818	0.17069	0.218174	0.219592	0.221937	0.133539	0.191681	0.23246	0.20445	0.199522	0.111273	0.178803	0.22106	0.3
389	0.201664	0.201446	0.135568	0.191486	0.230142	0.211236	0.193728	0.175108	0.175263	0.221393	0.22858	0.230754	0.152239	0.212633	0.244382	0.204513	0.209785	0.153945	0.188414	0.227267	0.3
390	0.255826	0.252075	0.151094	0.251552	0.269796	0.250375	0.244426	0.23877	0.222453	0.252225	0.251172	0.257979	0.202788	0.239614	0.26248	0.244932	0.243449	0.228346	0.229925	0.254325	0.3
391	0.293237	0.259309	0.251763	0.269856	0.287524	0.285269	0.278722	0.166534	0.221078	0.263625	0.273866	0.271591	0.22132	0.214143	0.257698	0.239209	0.252819	0.107508	0.224572	0.251562	0.3
392	0.224518	0.227022	0.104144	0.224196	0.250679	0.249854	0.248677	0.20442	0.246167	0.264675	0.243281	0.247926	0.185796	0.232094	0.256824	0.227968	0.236363	0.183619	0.220806	0.248007	0.3
393	0.218287	0.240173	0.259074	0.225051	0.251998	0.277095	0.27976	0.257718	0.27841	0.286128	0.2762	0.2789	0.249837	0.254921	0.274291	0.252575	0.248206	0.187982	0.24481	0.262819	0.3
394	0.225717	0.250173	0.263894	0.236872	0.26114	0.247539	0.252937	0.233234	0.224937	0.252383	0.238936	0.247645	0.221388	0.230738	0.256229	0.251466	0.256247	0.228413	0.245071	0.264737	0.3
395	0.162515	0.213907	0.239993	0.200889	0.237042	0.200847	0.199924	0.146219	0.160112	0.212633	0.189045	0.194636	0.134863	0.162262	0.213736	0.188112	0.191596	0.115712	0.162815	0.210934	0.3
396	0.265558	0.274954	0.179263	0.279876	0.285997	0.28035	0.275525	0.263728	0.269229	0.281763	0.279919	0.280083	0.262464	0.272595	0.282513	0.261288	0.274195	0.25308	0.258915	0.272924	0.3
397	0.179012	0.225222	0.246784	0.207022	0.242364	0.20113	0.195832	0.150185	0.170998	0.217641	0.187304	0.187983	0.12394	0.15289	0.207895	0.177783	0.187733	0.149031	0.157982	0.20775	0.3
398	0.186763	0.212457	0.231549	0.197174	0.233955	0.21725	0.202507	0.193277	0.189808	0.22953	0.247641	0.250164	0.181267	0.241117	0.262359	0.224756	0.222448	0.180774	0.209539	0.240451	0.3
399	0.199981	0.225743	0.17955	0.187514	0.231039	0.198719	0.190692	0.182245	0.171212	0.217792	0.227339	0.23322	0.164664	0.208195	0.243069	0.208522	0.206748	0.151703	0.190415	0.228207	0.3
400	0.208258	0.20629	0.1	0.200409	0.236038	0.196904	0.193971	0.167454	0.165991	0.214631	0.21237	0.220115	0.149462	0.195952	0.234051	0.19773	0.205569	0.135988	0.184672	0.224008	0.3
401	0.226411	0.248676	0.280126	0.238994	0.260424	0.293481	0.296244	0.279646	0.295016	0.296983	0.283067	0.28596	0.265062	0.268731	0.281291	0.275069	0.28017	0.260445	0.277268	0.284396	0.3
402	0.248508	0.232693	0.250094	0.24346	0.262945	0.240971	0.233642	0.137287	0.193477	0.239192	0.235614	0.240616	0.174589	0.190296	0.238522	0.236328	0.229221	0.147147	0.193648	0.23414	0.3
403	0.194439	0.187716	0.1	0.172772	0.219473	0.20819	0.197179	0.172066	0.174517	0.220532	0.234178	0.235256	0.161425	0.21559	0.246635	0.202743	0.201612	0.140767	0.183376	0.223684	0.3
404	0.199291	0.197378	0.143259	0.17831	0.222789	0.201201	0.204809	0.176796	0.171856	0.219076	0.211562	0.211454	0.150314	0.185925	0.228767	0.195992	0.199853	0.163214	0.182298	0.222624	0.3
405	0.279669	0.27718	0.192411	0.282869	0.290179	0.281206	0.282062	0.282152	0.267137	0.281071	0.274317	0.270422	0.246078	0.256029	0.273551	0.273132	0.279845	0.282784	0.267956	0.27884	0.3
406	0.230893	0.261534	0.281122	0.250263	0.268735	0.237891	0.235503	0.24963	0.213451	0.245966	0.244038	0.249714	0.245554	0.217681	0.250391	0.241654	0.245417	0.230315	0.220953	0.249632	0.3
407	0.269093	0.277505	0.1	0.287553	0.290499	0.265101	0.260202	0.26243	0.244456	0.266272	0.269115	0.266277	0.125148	0.258951	0.274514	0.268845	0.271509	0.278416	0.2614	0.27479	0.3
408	0.219819	0.175992	0.248557	0.209364	0.241888	0.206528	0.204202	0.161011	0.176064	0.22176	0.224723	0.227008	0.158434	0.206666	0.241211	0.211701	0.203816	0.1	0.185239	0.225353	0.3
409	0.245153	0.275742	0.253525	0.263936	0.277747	0.250653	0.228325	0.283069	0.228469	0.25526	0.256982	0.264261	0.289549	0.238167	0.262	0.271908	0.271799	0.274929	0.254964	0.271509	0.3
410	0.213081	0.217911	0.131414	0.195236	0.235768	0.197972	0.189762	0.175538	0.17185	0.21779	0.206651	0.211635	0.161503	0.190577	0.231068	0.199252	0.210678	0.145984	0.183479	0.223904	0.3
411	0.208742	0.178619	0.223171	0.193699	0.231946	0.18262	0.17655	0.137459	0.156186	0.207084	0.170258	0.17845	0.115761	0.14311	0.201215	0.169559	0.168603	0.114922	0.145856	0.199052	0.3
412	0.211554	0.231319	0.243684	0.219098	0.24825	0.212618	0.208225	0.170806	0.187425	0.228184	0.185078	0.200255	0.144411	0.162996	0.213921	0.182605	0.197955	0.176289	0.174976	0.21797	0.3
413	0.196593	0.20772	0.1	0.186563	0.228208	0.199371	0.19538	0.159031	0.179223	0.2223	0.183823	0.18841	0.1	0.151619	0.206619	0.182322	0.189013	0.145267	0.163213	0.210929	0.3
414	0.177972	0.22448	0.264745	0.219401	0.247321	0.20986	0.208961	0.195126	0.181667	0.22563	0.254126	0.254893	0.176199	0.227581	0.257377	0.215234	0.220956	0.171101	0.195236	0.232089	0.3
415	0.193694	0.222078	0.234081	0.204382	0.23829	0.214975	0.206726	0.193572	0.18227	0.225916	0.260647	0.261537	0.183949	0.237769	0.262287	0.209406	0.21518	0.161419	0.198059	0.233616	0.3
416	0.233718	0.258238	0.195203	0.226214	0.256618	0.282285	0.282685	0.241889	0.28225	0.288571	0.267397	0.27113	0.21985	0.259403	0.274632	0.261246	0.258939	0.145403	0.252536	0.268419	0.3
417	0.206028	0.186678	0.152772	0.181779	0.225171	0.198757	0.191059	0.16073	0.16793	0.215897	0.227465	0.226698	0.127144	0.202012	0.239358	0.204471	0.201862	0.140017	0.181226	0.222937	0.3
418	0.220193	0.219173	0.24555	0.220249	0.247431	0.19785	0.187302	0.18007	0.1666	0.215187	0.183035	0.193749	0.167586	0.15834	0.210961	0.17859	0.194013	0.17082	0.173834	0.217485	0.3
419	0.200115	0.226543	0.267137	0.222935	0.248728	0.285123	0.287764	0.215801	0.289595	0.293223	0.250986	0.24943	0.220788	0.231179	0.257055	0.25191	0.24886	0.230763	0.252384	0.266944	0.3
420	0.162064	0.211314	0.264238	0.216759	0.242848	0.196338	0.184962	0.167766	0.164021	0.213351	0.224568	0.225265	0.132637	0.20416	0.240693	0.202055	0.206203	0.163918	0.181852	0.22259	0.3
421	0.220242	0.244802	0.235104	0.225215	0.253681	0.210647	0.212854	0.183489	0.1857	0.227385	0.188481	0.197139	0.1	0.167025	0.216348	0.195068	0.202717	0.169257	0.17683	0.220423	0.3
422	0.215852	0.227691	0.211428	0.220387	0.247654	0.230546	0.223515	0.19639	0.198425	0.23704	0.217119	0.222125	0.186391	0.203623	0.238922	0.220911	0.219565	0.168148	0.194427	0.232418	0.3
423	0.233864	0.239137	0.146926	0.224887	0.253187	0.228388	0.229846	0.198182	0.204409	0.240062	0.214849	0.218099	0.165539	0.185369	0.229076	0.209947	0.219244	0.18448	0.192614	0.230029	0.3
424	0.233673	0.251329	0.152978	0.249307	0.266096	0.240281	0.230111	0.222552	0.206463	0.242553	0.239615	0.241181	0.211914	0.211007	0.246396	0.250012	0.251052	0.149941	0.219671	0.251205	0.3
425	0.224763	0.233978	0.192214	0.229377	0.254368	0.24768	0.243325	0.180141	0.230971	0.2563	0.236119	0.239084	0.172933	0.223822	0.25145	0.22459	0.230505	0.121177	0.209613	0.241653	0.3
426	0.291549	0.266993	0.200264	0.284946	0.2929	0.28431	0.280259	0.219071	0.249526	0.275601	0.279847	0.276299	0.242707	0.241855	0.269743	0.253232	0.270171	0.197155	0.233501	0.258161	0.3
427	0.162031	0.217311	0.261354	0.215237	0.243922	0.210005	0.195688	0.174714	0.177211	0.22209	0.241519	0.245501	0.167324	0.221496	0.251491	0.217976	0.21516	0.14509	0.198931	0.23362	0.3
428	0.206467	0.235746	0.246119	0.221398	0.250382	0.222108	0.218483	0.181922	0.191833	0.231309	0.202456	0.211515	0.136609	0.175935	0.223263	0.201808	0.202412	0.191575	0.184799	0.224508	0.3
429	0.272231	0.279376	0.179234	0.265611	0.280394	0.289163	0.289114	0.283182	0.282524	0.289936	0.288472	0.28646	0.254367	0.276353	0.285445	0.280777	0.282526	0.284162	0.276854	0.284366	0.3
430	0.142532	0.215516	0.229821	0.192621	0.23183	0.204493	0.198531	0.147536	0.164175	0.21457	0.182921	0.189934	0.126532	0.143798	0.203854	0.176534	0.180827	0.117472	0.151227	0.203842	0.3
431	0.263036	0.231768	0.225052	0.232728	0.264332	0.254318	0.243124	0.170634	0.189502	0.240768	0.244046	0.245717	0.181098	0.18602	0.23776	0.220357	0.230818	0.194234	0.194148	0.232164	0.3
432	0.206027	0.172626	0.232101	0.199011	0.234396	0.17651	0.165303	0.127181	0.146893	0.201154	0.158744	0.171042	0.1	0.13531	0.196242	0.169453	0.174112	0.1	0.144689	0.19903	0.3
433	0.283509	0.296734	0.133546	0.288312	0.294129	0.277245	0.270841	0.285999	0.255371	0.273323	0.263364	0.270376	0.244401	0.246477	0.267049	0.281099	0.286766	0.274751	0.286276	0.290231	0.3
434	0.194197	0.211908	0.151954	0.191607	0.231371	0.211161	0.207939	0.144201	0.178191	0.222943	0.186667	0.190158	0.122683	0.161895	0.212712	0.179832	0.181454	0.142778	0.155389	0.20533	0.3
435	0.252332	0.235189	0.16915	0.227995	0.259099	0.244455	0.232048	0.175576	0.181171	0.233552	0.240423	0.244373	0.184944	0.18124	0.234089	0.221931	0.223736	0.18418	0.188758	0.228873	0.3
436	0.235341	0.244708	0.223274	0.230483	0.256276	0.232008	0.227174	0.19238	0.207178	0.241384	0.222149	0.224497	0.188438	0.203535	0.239626	0.216302	0.220793	0.160026	0.19676	0.232929	0.3
437	0.192673	0.206644	0.119749	0.18489	0.225483	0.222469	0.22069	0.179648	0.184109	0.228707	0.24427	0.245319	0.168288	0.227051	0.255186	0.212617	0.214548	0.154034	0.192828	0.229905	0.3
438	0.223538	0.232483	0.199807	0.220444	0.249581	0.208973	0.203061	0.168682	0.177145	0.222164	0.211149	0.216449	0.160704	0.188346	0.230299	0.199279	0.209097	0.147932	0.177665	0.22082	0.3
439	0.220961	0.236216	0.198305	0.213087	0.24603	0.249785	0.252937	0.188945	0.237772	0.259917	0.232913	0.239355	0.187966	0.220155	0.249229	0.221945	0.227489	0.155375	0.21182	0.242111	0.3
440	0.200837	0.215599	0.177932	0.199693	0.236771	0.210066	0.20133	0.185009	0.177752	0.222418	0.227867	0.230724	0.148975	0.211531	0.244232	0.202019	0.210239	0.179363	0.191067	0.228616	0.3
441	0.256529	0.248093	0.20905	0.242988	0.265378	0.250691	0.240413	0.197267	0.194577	0.240362	0.24172	0.239056	0.211186	0.19567	0.237887	0.236596	0.230103	0.153758	0.200475	0.236483	0.3
442	0.194303	0.187001	0.1	0.173229	0.219759	0.208773	0.199129	0.178471	0.170421	0.218178	0.235356	0.23463	0.164765	0.205192	0.241993	0.202958	0.206778	0.147434	0.182709	0.223368	0.3
443	0.201621	0.222183	0.175578	0.198458	0.236097	0.215432	0.207385	0.158604	0.190469	0.229381	0.194193	0.195768	0.154258	0.160837	0.213756	0.192475	0.195875	0.129247	0.16656	0.213445	0.3
444	0.160753	0.220709	0.262471	0.216281	0.244532	0.210127	0.208967	0.186278	0.18357	0.225608	0.251783	0.250575	0.18301	0.237869	0.260426	0.204764	0.215001	0.160168	0.193425	0.229749	0.3
445	0.208813	0.232657	0.237088	0.220141	0.249232	0.21133	0.207766	0.183267	0.181545	0.225659	0.214559	0.21812	0.16738	0.190654	0.232095	0.20377	0.202725	0.158516	0.180978	0.22252	0.3
446	0.20569	0.20819	0.197858	0.1988	0.235452	0.188034	0.187377	0.155321	0.162583	0.212145	0.17828	0.196594	0.120337	0.148038	0.206621	0.17712	0.194689	0.155094	0.159212	0.208457	0.3
447	0.246037	0.257805	0.273661	0.257479	0.272154	0.223275	0.218729	0.209585	0.195762	0.234149	0.228807	0.231983	0.17677	0.210879	0.244345	0.234146	0.236662	0.17081	0.214089	0.244414	0.3
448	0.248714	0.257004	0.279148	0.257241	0.272179	0.232746	0.223344	0.224792	0.210966	0.243697	0.229868	0.232836	0.219492	0.208208	0.242828	0.245344	0.238803	0.19902	0.219204	0.248676	0.3
449	0.164793	0.21398	0.188625	0.174209	0.22403	0.196028	0.188931	0.167807	0.165594	0.215181	0.235433	0.234017	0.138445	0.209425	0.244156	0.200602	0.203533	0.158111	0.183085	0.223311	0.3
450	0.214959	0.234142	0.222825	0.214706	0.246021	0.277302	0.276934	0.234392	0.274584	0.283634	0.263614	0.269729	0.228633	0.252572	0.271209	0.247392	0.256676	0.153035	0.239364	0.259975	0.3
451	0.149445	0.22214	0.265884	0.218106	0.24533	0.207935	0.198641	0.17328	0.169333	0.217819	0.242641	0.240385	0.16724	0.224314	0.252844	0.202131	0.204334	0.130972	0.183368	0.223886	0.3
452	0.209486	0.194785	0.18083	0.19301	0.231682	0.215369	0.20454	0.170265	0.177916	0.222831	0.234171	0.234572	0.160328	0.224543	0.25159	0.207756	0.214203	0.136665	0.197247	0.232703	0.3
453	0.273298	0.27366	0.107277	0.279165	0.285837	0.265629	0.275958	0.277034	0.25699	0.273117	0.276562	0.278987	0.169762	0.261827	0.277685	0.279386	0.282818	0.277466	0.272378	0.282735	0.3
454	0.258361	0.247289	0.205718	0.232455	0.263065	0.25286	0.244244	0.197936	0.195242	0.240897	0.243949	0.245503	0.206228	0.187888	0.237003	0.221053	0.215346	0.16662	0.193723	0.231191	0.3
455	0.180764	0.227978	0.269927	0.222245	0.248126	0.241106	0.240076	0.20142	0.193656	0.236659	0.257889	0.257452	0.18453	0.222198	0.254002	0.220804	0.221329	0.159716	0.196112	0.23248	0.3
456	0.208814	0.219081	0.223512	0.202648	0.236916	0.255322	0.255218	0.202649	0.254817	0.27021	0.227367	0.231069	0.201029	0.204565	0.240739	0.241688	0.243671	0.16288	0.235968	0.258135	0.3
457	0.244203	0.242229	0.1	0.238408	0.261342	0.233082	0.228242	0.203424	0.199293	0.238073	0.213337	0.215542	0.187357	0.189129	0.23088	0.216537	0.216707	0.192826	0.192367	0.229818	0.3
458	0.186571	0.200443	0.199875	0.183442	0.223672	0.197857	0.190141	0.147162	0.173981	0.218925	0.183526	0.192913	0.119029	0.152028	0.207746	0.175399	0.17568	0.1	0.148242	0.201078	0.3
459	0.197677	0.219533	0.224184	0.199451	0.236004	0.213566	0.205352	0.193422	0.1891	0.229501	0.250315	0.252129	0.192917	0.233898	0.258656	0.217383	0.214076	0.119044	0.20091	0.235125	0.3
460	0.246209	0.265293	0.277039	0.254705	0.271915	0.277906	0.265458	0.292966	0.2559	0.274009	0.276733	0.282891	0.298127	0.265212	0.278781	0.298251	0.294997	0.279443	0.287198	0.293585	0.3
461	0.16035	0.21313	0.267311	0.219049	0.244391	0.198869	0.181962	0.175049	0.163098	0.213132	0.225655	0.231777	0.17404	0.203064	0.239901	0.199786	0.201872	0.11828	0.180787	0.22268	0.3
462	0.164125	0.218464	0.263415	0.21664	0.244327	0.205477	0.193247	0.174167	0.174438	0.219899	0.239226	0.241515	0.16135	0.22805	0.253876	0.207586	0.213691	0.14491	0.19499	0.231175	0.3
463	0.208235	0.224838	0.151924	0.194798	0.236858	0.206671	0.197477	0.176795	0.181744	0.224658	0.225895	0.224154	0.160961	0.190041	0.232765	0.197616	0.202302	0.162422	0.177729	0.219883	0.3
464	0.226971	0.251649	0.253627	0.244246	0.263624	0.233541	0.240796	0.214765	0.222242	0.250441	0.236222	0.239133	0.181154	0.223564	0.251948	0.24377	0.245833	0.227722	0.229447	0.25433	0.3
465	0.210599	0.240708	0.276099	0.229368	0.254028	0.282842	0.282183	0.234797	0.284933	0.290136	0.26183	0.26419	0.219941	0.251876	0.269524	0.244725	0.254509	0.221432	0.24261	0.261568	0.3
466	0.18349	0.189255	0.15331	0.172025	0.217605	0.190328	0.176696	0.147036	0.151991	0.206166	0.221689	0.221308	0.136007	0.191948	0.2337	0.19174	0.199336	0.105224	0.173688	0.217266	0.3
467	0.183623	0.203884	0.149046	0.18858	0.228358	0.19994	0.196129	0.149365	0.179502	0.222332	0.187614	0.191323	0.119038	0.1629	0.213188	0.176307	0.186728	0.131141	0.153989	0.205127	0.3
468	0.27314	0.266604	0.154073	0.267564	0.280389	0.281129	0.281813	0.282355	0.259929	0.276435	0.274358	0.27521	0.268922	0.251237	0.270825	0.292677	0.288134	0.274817	0.290955	0.294254	0.3
469	0.202341	0.176125	0.196456	0.184829	0.22654	0.206931	0.209791	0.14814	0.182319	0.22498	0.193213	0.19166	0.119188	0.154944	0.209442	0.182103	0.179846	0.14713	0.155372	0.205622	0.3
470	0.219534	0.213347	0.1	0.194829	0.234911	0.222253	0.224989	0.188146	0.194936	0.234154	0.240241	0.236063	0.148582	0.209769	0.24706	0.214754	0.220014	0.193392	0.199518	0.234441	0.3
471	0.212532	0.208611	0.1	0.186776	0.229373	0.252486	0.253016	0.19235	0.249286	0.26704	0.229421	0.226752	0.175259	0.203706	0.239787	0.225826	0.225834	0.184612	0.218649	0.245573	0.3
472	0.200647	0.189287	0.179026	0.182152	0.224811	0.209165	0.185724	0.185223	0.171284	0.217955	0.241351	0.242061	0.176431	0.219765	0.249848	0.207134	0.206988	0.152982	0.184376	0.224708	0.3
473	0.26479	0.274523	0.156886	0.267999	0.280427	0.284572	0.286616	0.26335	0.280205	0.287951	0.272263	0.273777	0.254456	0.260499	0.275585	0.249466	0.259937	0.215776	0.249893	0.266561	0.3
474	0.195705	0.224031	0.188388	0.197249	0.237549	0.209416	0.190406	0.183465	0.1749	0.220206	0.235375	0.233628	0.15163	0.192612	0.236069	0.195472	0.208606	0.181087	0.187575	0.226551	0.3
475	0.197311	0.212915	0.241788	0.207119	0.239269	0.194825	0.191087	0.132588	0.165807	0.214946	0.171427	0.174448	0.106598	0.143465	0.201047	0.176119	0.186597	0.1	0.151618	0.20313	0.3
476	0.188854	0.204824	0.107957	0.180722	0.223869	0.197818	0.192762	0.159575	0.166985	0.215396	0.213205	0.212168	0.130265	0.185266	0.228619	0.195383	0.198949	0.151256	0.178042	0.220354	0.3
477	0.146757	0.205898	0.239307	0.198697	0.23363	0.193411	0.188186	0.13562	0.168911	0.215304	0.169769	0.172324	0.109102	0.135289	0.196608	0.166733	0.171411	0.107765	0.142529	0.197785	0.3
478	0.187037	0.191665	0.1	0.17513	0.220391	0.198793	0.198136	0.156899	0.170736	0.217754	0.2086	0.211023	0.150773	0.193922	0.232445	0.213576	0.210509	0.125072	0.191827	0.229978	0.3
479	0.226995	0.222279	0.184027	0.220464	0.249192	0.211396	0.214694	0.178727	0.189069	0.229158	0.216597	0.221553	0.153607	0.191236	0.232194	0.196065	0.202159	0.175179	0.183798	0.223677	0.3
480	0.236892	0.249814	0.227294	0.241117	0.262174	0.24949	0.256451	0.2404	0.234309	0.260138	0.258114	0.258235	0.236617	0.237214	0.260883	0.258137	0.259759	0.208499	0.244094	0.264017	0.3
481	0.194142	0.213546	0.218451	0.200181	0.236032	0.218386	0.221416	0.194735	0.19127	0.231522	0.246785	0.252141	0.182427	0.231785	0.257608	0.21822	0.222899	0.169568	0.203307	0.236873	0.3
482	0.20441	0.213722	0.186935	0.195934	0.233546	0.205947	0.197488	0.191475	0.179407	0.223275	0.245197	0.244446	0.166255	0.235835	0.25891	0.220057	0.220548	0.184203	0.205774	0.238188	0.3
483	0.253696	0.235746	0.220685	0.231106	0.260231	0.250929	0.245366	0.170703	0.193674	0.240465	0.242601	0.241786	0.175844	0.188281	0.237556	0.224898	0.235001	0.18295	0.194801	0.233341	0.3
484	0.243014	0.252458	0.118397	0.239785	0.26263	0.238903	0.229334	0.225211	0.210317	0.243271	0.226177	0.233636	0.169403	0.202244	0.239091	0.220299	0.228831	0.236395	0.21361	0.243258	0.3
485	0.258968	0.259411	0.203571	0.258499	0.273042	0.267123	0.257394	0.276632	0.243901	0.265753	0.250138	0.270869	0.269955	0.242119	0.26414	0.275004	0.278072	0.250375	0.270291	0.281474	0.3
486	0.190856	0.197075	0.169027	0.176627	0.222165	0.211621	0.219297	0.152395	0.18766	0.228554	0.178017	0.184368	0.108319	0.160043	0.210394	0.170925	0.182453	0.146738	0.156689	0.206381	0.3
487	0.202445	0.226232	0.247525	0.216511	0.245976	0.216817	0.210342	0.15816	0.187389	0.228659	0.195509	0.195255	0.134847	0.1664	0.215866	0.178679	0.188565	0.15037	0.167535	0.213365	0.3
488	0.272493	0.272427	0.183513	0.279632	0.28608	0.278459	0.270373	0.281714	0.260955	0.277595	0.290171	0.290688	0.282028	0.270817	0.283361	0.26044	0.277447	0.250679	0.257865	0.272661	0.3
489	0.253839	0.240923	0.267932	0.242537	0.264005	0.244562	0.237397	0.165225	0.183493	0.2346	0.246312	0.243574	0.178427	0.181312	0.2357	0.234472	0.232589	0.168186	0.193974	0.233024	0.3
490	0.217743	0.2069	0.1	0.201465	0.236817	0.221428	0.217315	0.168634	0.194337	0.232819	0.20946	0.21945	0.159942	0.18857	0.230436	0.197127	0.199413	0.133365	0.177862	0.220444	0.3
491	0.192836	0.196885	0.100272	0.16722	0.217486	0.188529	0.184841	0.15246	0.159954	0.209888	0.21396	0.216859	0.133911	0.187327	0.229315	0.206201	0.203203	0.126919	0.181675	0.222953	0.3
492	0.219365	0.230932	0.230555	0.226	0.251437	0.219089	0.218725	0.174668	0.196993	0.235002	0.216537	0.216946	0.158476	0.196003	0.234422	0.208484	0.211318	0.148762	0.185956	0.226377	0.3
493	0.244766	0.271873	0.254375	0.253267	0.271384	0.275023	0.271958	0.25633	0.259626	0.275337	0.268731	0.277075	0.252233	0.260965	0.274773	0.256443	0.251401	0.176851	0.245013	0.263628	0.3
494	0.238115	0.23521	0.161854	0.228247	0.254878	0.245988	0.247699	0.181364	0.232618	0.256917	0.229048	0.227489	0.163993	0.212502	0.244764	0.228331	0.226606	0.1	0.201269	0.237083	0.3
495	0.246171	0.260362	0.288607	0.257622	0.273236	0.243454	0.240136	0.244531	0.217018	0.247534	0.2477	0.253295	0.246801	0.229871	0.257241	0.249652	0.251128	0.198692	0.237353	0.259805	0.3
496	0.1	0.223549	0.264784	0.217166	0.244847	0.207366	0.201992	0.179772	0.174291	0.221146	0.241085	0.243145	0.170802	0.222104	0.251851	0.205836	0.209744	0.137957	0.187296	0.226522	0.3
497	0.210405	0.211436	0.129041	0.201892	0.236655	0.209095	0.193285	0.172194	0.173791	0.219995	0.224129	0.229268	0.15741	0.20806	0.242576	0.208783	0.207273	0.148821	0.18598	0.22555	0.3
498	0.222504	0.247941	0.272654	0.230926	0.256437	0.288477	0.287127	0.284617	0.286682	0.292015	0.283124	0.285021	0.262305	0.283387	0.288634	0.267863	0.275904	0.26838	0.266183	0.278067	0.3
499	0.211417	0.222496	0.15058	0.205023	0.238881	0.215244	0.204844	0.184528	0.191508	0.230862	0.226562	0.231733	0.172118	0.20655	0.241783	0.203907	0.204518	0.161739	0.183423	0.223669	0.3
500	0.198242	0.209896	0.180174	0.187884	0.229283	0.220415	0.215124	0.196362	0.190012	0.230893	0.245356	0.247807	0.176131	0.223903	0.253381	0.214534	0.213899	0.179471	0.1991	0.233818	0.3
501	0.213839	0.120769	0.261523	0.214788	0.243641	0.208673	0.207077	0.164125	0.173729	0.220578	0.213714	0.215573	0.122436	0.187472	0.229884	0.194358	0.203898	0.160272	0.179123	0.221213	0.3
502	0.255141	0.272528	0.276494	0.258708	0.273785	0.267458	0.254197	0.29137	0.248615	0.268714	0.277804	0.283758	0.283509	0.264063	0.279006	0.29945	0.296738	0.277773	0.299216	0.299171	0.3
503	0.193674	0.197392	0.1	0.183348	0.2247	0.206403	0.198012	0.182551	0.176226	0.221249	0.244701	0.244257	0.163517	0.230236	0.255554	0.211179	0.20595	0.153726	0.191393	0.228613	0.3
504	0.226683	0.24684	0.258312	0.23175	0.255786	0.276215	0.279089	0.25754	0.2675	0.280182	0.281117	0.284097	0.258747	0.28226	0.287854	0.25645	0.261221	0.175273	0.250267	0.266868	0.3
505	0.260337	0.268021	0.193215	0.265382	0.278174	0.285234	0.286665	0.265993	0.275964	0.286005	0.285602	0.285777	0.263623	0.277124	0.285401	0.259525	0.272753	0.248479	0.260441	0.273922	0.3
506	0.204088	0.206048	0.1	0.194415	0.231901	0.203902	0.185704	0.175351	0.169179	0.217256	0.233809	0.233236	0.162393	0.219145	0.248624	0.203714	0.20498	0.114597	0.182652	0.223401	0.3
507	0.213217	0.233599	0.240707	0.220854	0.249219	0.21109	0.208407	0.165641	0.183516	0.22641	0.197516	0.195451	0.143593	0.16738	0.216848	0.191728	0.191945	0.130528	0.168787	0.214526	0.3
508	0.201403	0.211342	0.1	0.194484	0.232157	0.193329	0.180373	0.164046	0.162419	0.212001	0.212251	0.215558	0.145134	0.191473	0.231683	0.205105	0.206103	0.141246	0.180925	0.222109	0.3
509	0.243089	0.250851	0.119823	0.240889	0.262618	0.288793	0.293058	0.229383	0.291216	0.294327	0.277299	0.282334	0.237314	0.270834	0.281583	0.262092	0.265568	0.204733	0.254705	0.270194	0.3
510	0.25038	0.23009	0.131146	0.225735	0.256273	0.214296	0.213131	0.161654	0.189167	0.230439	0.211242	0.217399	0.160556	0.178407	0.226406	0.220034	0.203576	0.113163	0.191618	0.230523	0.3
511	0.192373	0.21805	0.248927	0.207122	0.238824	0.207171	0.204603	0.172174	0.181141	0.224922	0.240696	0.239925	0.139689	0.222727	0.251648	0.221274	0.205458	0.138831	0.1901	0.228471	0.3
512	0.192219	0.217614	0.234954	0.19996	0.235619	0.215091	0.208132	0.18115	0.18278	0.225769	0.209684	0.210078	0.1	0.16622	0.21833	0.214638	0.216076	0.194981	0.183556	0.224614	0.3
513	0.180331	0.203844	0.159249	0.17787	0.221967	0.192184	0.184799	0.165494	0.165047	0.213743	0.211708	0.217225	0.118874	0.199711	0.235954	0.189401	0.197441	0.154417	0.175765	0.218662	0.3
514	0.261925	0.245116	0.212192	0.238445	0.265819	0.24372	0.233841	0.191173	0.202316	0.242526	0.216516	0.220871	0.201175	0.18435	0.229144	0.23852	0.224738	0.155836	0.19884	0.23636	0.3
515	0.214022	0.229926	0.179485	0.201563	0.239382	0.266638	0.267584	0.237516	0.267577	0.278881	0.245609	0.252584	0.201686	0.22747	0.255302	0.241856	0.245713	0.214478	0.228203	0.253234	0.3
516	0.121589	0.199892	0.241476	0.199957	0.233272	0.184026	0.182024	0.105639	0.165564	0.212706	0.162239	0.166987	0.1	0.134498	0.195671	0.162873	0.170861	0.1	0.138578	0.195188	0.3
517	0.212945	0.246836	0.262127	0.226569	0.253877	0.266681	0.26855	0.223523	0.267734	0.278928	0.263762	0.266748	0.201726	0.266434	0.277872	0.243197	0.250201	0.198751	0.24125	0.261016	0.3
518	0.212253	0.144259	0.259706	0.213545	0.242591	0.189973	0.187283	0.149576	0.162802	0.2125	0.219268	0.218752	0.139331	0.190679	0.23282	0.200394	0.200216	0.111275	0.178589	0.220454	0.3
519	0.141668	0.223147	0.267231	0.219062	0.246274	0.213532	0.209288	0.198966	0.179966	0.224602	0.256533	0.253558	0.167115	0.229845	0.258001	0.206947	0.209796	0.167831	0.192852	0.229501	0.3
520	0.210567	0.116674	0.25667	0.211133	0.241131	0.202881	0.194888	0.166082	0.172947	0.219032	0.213249	0.21479	0.144447	0.196061	0.234441	0.209359	0.207589	0.15625	0.183575	0.22469	0.3
521	0.184241	0.219587	0.242561	0.205324	0.239568	0.200773	0.202033	0.144566	0.174186	0.220157	0.17464	0.180971	0.131702	0.148502	0.204458	0.175441	0.185825	0.153305	0.158645	0.208004	0.3
522	0.19595	0.200651	0.156811	0.182423	0.225928	0.196781	0.201537	0.141996	0.167731	0.215702	0.202046	0.204702	0.138373	0.183663	0.226443	0.199563	0.197481	0.113468	0.17266	0.216954	0.3
523	0.254294	0.268824	0.175789	0.261388	0.275687	0.265174	0.252595	0.273479	0.242897	0.26479	0.262318	0.267573	0.276042	0.241301	0.264757	0.280147	0.288079	0.24013	0.267982	0.281068	0.3
524	0.213294	0.216197	0.146242	0.208873	0.241024	0.223801	0.210321	0.195358	0.188567	0.229719	0.241299	0.237891	0.157888	0.219689	0.250283	0.208455	0.215554	0.185745	0.196339	0.231988	0.3
525	0.271756	0.270174	0.205026	0.278808	0.285801	0.269078	0.266251	0.253954	0.254431	0.271711	0.275645	0.267863	0.204486	0.257498	0.273424	0.263901	0.270525	0.272633	0.256592	0.272005	0.3
526	0.258586	0.234658	0.211837	0.247605	0.268122	0.251562	0.246705	0.17749	0.209734	0.246914	0.245347	0.247335	0.192629	0.201112	0.242614	0.234993	0.232938	0.154372	0.201301	0.238165	0.3
527	0.208389	0.206069	0.196033	0.201395	0.236874	0.201084	0.204056	0.172318	0.169443	0.216931	0.225089	0.226279	0.128765	0.190231	0.232562	0.19674	0.207904	0.1717	0.184505	0.22409	0.3
528	0.23289	0.253672	0.199034	0.244416	0.264942	0.234964	0.230352	0.216669	0.207918	0.243002	0.227945	0.233843	0.206269	0.202339	0.240706	0.231105	0.240738	0.173421	0.209989	0.243875	0.3
529	0.269516	0.274983	0.26583	0.273915	0.282982	0.283053	0.287549	0.288951	0.260194	0.276625	0.278121	0.286938	0.275924	0.265326	0.279396	0.297603	0.288181	0.289642	0.287541	0.291343	0.3
530	0.272708	0.285668	0.184736	0.284173	0.289626	0.27122	0.279321	0.275022	0.261898	0.276775	0.279745	0.284759	0.119526	0.272288	0.282601	0.284974	0.280007	0.27634	0.275062	0.28384	0.3
531	0.179101	0.21438	0.215993	0.188095	0.228642	0.20657	0.202343	0.172674	0.175712	0.221261	0.231614	0.23242	0.166635	0.207612	0.243225	0.214457	0.214164	0.135305	0.190457	0.229101	0.3
532	0.242478	0.253283	0.25539	0.2459	0.265323	0.273625	0.27202	0.239845	0.250196	0.269932	0.262861	0.26411	0.22807	0.246292	0.267116	0.244512	0.245631	0.219533	0.241431	0.260812	0.3
533	0.241444	0.240477	0.161965	0.23524	0.258854	0.240358	0.251772	0.222032	0.210654	0.24588	0.238716	0.245765	0.176395	0.202165	0.241482	0.227072	0.239273	0.237822	0.21554	0.245357	0.3
534	0.200304	0.204183	0.166059	0.184788	0.226149	0.209832	0.206151	0.184037	0.187218	0.227904	0.241585	0.247025	0.176559	0.237651	0.259908	0.22222	0.218439	0.146856	0.202848	0.236118	0.3
535	0.195649	0.220626	0.22385	0.201912	0.237977	0.217476	0.2088	0.197969	0.189841	0.23021	0.249629	0.251434	0.192802	0.237794	0.260642	0.220446	0.220015	0.17309	0.205491	0.238221	0.3
536	0.218268	0.168388	0.255286	0.211131	0.24215	0.19646	0.192942	0.165447	0.167759	0.215719	0.22206	0.221866	0.155554	0.199894	0.237008	0.200641	0.203744	0.115569	0.181206	0.222195	0.3
537	0.262461	0.279281	0.160224	0.273131	0.282456	0.292535	0.294297	0.27615	0.287872	0.293195	0.280262	0.285931	0.264617	0.263784	0.278883	0.265799	0.266702	0.212273	0.258925	0.27278	0.3
538	0.218597	0.218528	0.173782	0.201171	0.238013	0.213967	0.200394	0.201233	0.181154	0.224481	0.254059	0.25565	0.174456	0.235528	0.260588	0.214392	0.223962	0.175024	0.199296	0.234421	0.3
539	0.277587	0.284779	0.143333	0.28511	0.291048	0.282838	0.287126	0.280839	0.269646	0.281956	0.27346	0.272801	0.243855	0.247811	0.269062	0.288056	0.281338	0.26549	0.287634	0.290846	0.3
540	0.250637	0.233401	0.26638	0.245032	0.265783	0.233311	0.234706	0.246633	0.211167	0.244044	0.244149	0.256256	0.233682	0.217986	0.252375	0.247255	0.245436	0.229486	0.226257	0.253583	0.3

## Sheet: Fig4b
Pre neurons	Post neurons, Unit: μS
	Normal	Interictal	Ictal
1	2.08	9.695	2.01
2	8.835	1.85	3.655
3	1.97	7.635	6.31
4	10.285	2.12	1.84
5	2.235	2.715	2.22
6	2.625	2.235	2.105
7	1.99	2.025	6.42
8	5.21	4.89	1.885
9	1.79	4.795	1.82
10	3.63	2.135	4.455
11	2.15	3.76	2.16
12	6.245	2.135	1.99
13	2	11.035	1.87
14	8.215	2.195	4.04
15	2.24	2.75	2.105
16	1.945	1.95	1.91
17	1.87	2.245	15.51
18	15.73	8.005	1.735
19	1.955	1.875	3.955
20	7.915	2.185	2.15
21	2.265	4.985	2.115
22	2.06	2.025	5.92
23	3.71	3.675	2.275
24	2.065	1.975	4.64
25	2.12	6.4	2.135
26	7.905	1.82	3.49
27	8.165	2.01	8.62
28	1.805	13.58	2.225
29	7.46	2	2.14
30	2.03	5.025	4.465
31	9.49	2.11	6.555
32	2.265	2.275	2.17
33	3.085	1.94	5.845
34	1.935	4.565	1.805
35	2.105	4.1	1.8
36	3.21	2.1	4.095
37	16.495	2.24	6.01
38	1.965	20.015	1.785
39	11.735	2.025	1.925
40	2.28	9.225	3.715
41	8.345	9.17	1.975
42	1.905	2.17	17.94

## Sheet: Fig4c
Samples	Post neurons, Unit: μS
	Normal	Interictal	Ictal
1	9.24733	-5.82572	0.17956
2	-7.10259	3.262	3.97027
3	7.29212	-2.42406	-7.22229
4	-9.80596	5.0177	1.60606
5	-8.78845	-0.369095	8.16997
6	-2.05496	-7.04273	2.53379
7	3.07247	11.6415	-13.1079
8	-11.4819	-12.8286	9.26728
9	-8.71863	-5.47657	0.728215
10	-6.71354	-0.428948	-1.06738
11	-23.6919	-6.12498	15.7414
12	8.09017	-1.3068	-7.65124
13	5.78582	-4.91794	-7.97046
14	-2.42406	3.79071	-5.9554
15	-10.2748	9.83589	-3.44156
16	-10.4843	7.25222	-3.32186
17	-3.70093	1.59609	-1.45643
18	-14.1054	4.18973	0.319217
19	11.811	-7.54151	-1.70582
20	-21.1382	-3.82063	8.51912
21	-2.70337	8.42934	-8.07022
22	4.90797	-5.34689	0.708264
23	-10.205	-5.86562	5.5065
24	-12.5193	-10.3247	5.76586
25	10.7038	-9.00792	1.20704
26	6.34445	-5.00772	-5.22719
27	-3.47149	6.64371	-5.85564
28	3.39169	9.88576	-10.2648
29	-12.3896	-14.5344	12.3397
30	9.88576	-5.12743	-7.64127
31	-12.0704	-4.31941	5.93545
32	6.25467	-4.29946	-3.68098
33	0.748166	-0.91775	-4.00019
34	-23.0635	4.20968	-2.3642
35	-1.86543	3.19217	-3.28195
36	-5.28704	6.38435	-1.96518
37	0.847921	2.7333	-2.70337
38	8.20987	-2.91286	-6.41428
39	11.7113	-5.69604	0.149633
40	8.47921	0.788068	-5.30699
41	-6.4442	3.38171	2.96274
42	-0.678337	4.85809	-7.23227
43	4.6087	0.798044	-10.3945
44	5.13741	-6.59383	-4.07002
45	3.08244	-2.09486	-9.23735
46	9.51667	-4.42914	-3.6311
47	-10.4244	2.3243	-6.4841
48	-13.9558	9.59647	-0.0897799
49	-10.6838	2.42406	0.598533
50	-11.8809	4.69848	-2.38416
51	-12.9981	11.8011	-3.65105
52	-12.8485	7.35198	3.65105
53	-6.56391	3.262	-2.74327
54	-6.73349	5.21721	-3.03257
55	-0.877848	6.79335	-8.7286
56	-8.34953	6.42425	-0.937701
57	-2.74327	8.52909	-9.25731
58	-8.65877	-17.1679	12.1003
59	8.82836	-8.66875	-3.83061
60	8.63882	-4.32939	-0.718239
61	9.90572	-2.98269	-0.389046
62	13.7363	-5.4267	-9.06777
63	8.73858	-3.90044	-1.44645
64	10.5342	-5.12743	-1.11726
65	11.6614	-9.53662	-3.37173
66	2.56371	0.658386	-7.89066
67	7.68117	-4.94787	3.02259
68	15.7215	-3.5912	-9.75608
69	-9.87579	2.56371	6.83325
70	13.5967	-8.16	1.12724
71	-4.24958	-10.0055	8.51912
72	-20.8888	-10.9132	9.87579
73	-8.78845	9.03784	-5.72596
74	1.29682	0.927726	-3.1423
75	1.52626	10.2648	-8.50914
76	-5.31697	8.2797	-3.86054
77	-6.72352	2.58367	-1.13721
78	10.4843	-2.37418	-9.33711
79	-6.54396	-9.19745	4.90797
80	-19.3725	-7.89066	18.2153
81	-2.47394	-13.3273	7.16244
82	-8.57897	3.56127	-4.76831
83	-7.04273	4.90797	2.05496
84	10.215	-5.32694	-0.82797
85	-14.0456	-9.07775	11.9108
86	-1.19707	-9.33711	3.09242
87	4.33936	-3.05252	-7.43178
88	12.7787	-8.16	-3.60117
89	-9.46679	4.6087	-2.96274
90	2.6934	-4.63863	-5.22719
91	9.04782	-6.99286	-3.44156
92	-6.55393	8.08019	-3.23208
93	9.22738	-3.29193	-1.97516
94	10.7836	-3.10239	-9.31716
95	0.26934	-14.3049	9.11765
96	-8.37946	10.4145	-4.46904
97	11.9906	-8.40938	-1.40655
98	-7.45173	4.68851	-1.67589
99	6.79335	-0.55863	-1.3467
100	-6.49408	-18.1156	6.46415
101	-12.0305	-7.33203	6.54396
102	11.023	-7.10259	-2.74327
103	-1.70582	-9.36704	10.7935
104	-0.0498777	-0.0399022	1.69584
105	-9.43687	4.32939	-0.728215
106	-4.80821	-13.6366	12.3397
107	1.99511	2.89291	-8.09017
108	-7.65124	-15.9409	11.3921
109	-2.62357	2.14474	3.35178
110	-11.0529	-14.1154	15.5918
111	-11.003	3.02259	2.2445
112	-8.21985	4.88802	5.28704
113	8.88821	-9.72616	-2.70337
114	-7.01281	1.09731	-2.27442
115	-0.927726	-17.8662	2.3243
116	17.1579	-5.18728	-5.53643
117	10.205	-8.70865	0.568606
118	8.12009	-3.85056	-6.80332
119	-4.95785	8.78845	-5.22719
120	-12.6191	8.2398	-0.159609
121	10.4344	-11.2325	0.149633
122	-3.38171	-1.35667	6.08508
123	8.28968	-1.39658	-6.95295
124	-2.03501	5.14738	-6.31452
125	10.2848	-3.73085	-1.86543
126	0.209486	-16.5295	3.04254
127	-5.4666	-2.70337	-4.34934
128	-20.7192	-9.65633	5.5863
129	-7.46171	-0.847921	4.16978
130	0.728215	-14.1254	-0.0997554
131	-6.37437	-15.4421	14.6042
132	5.15736	-3.7109	-1.39658
133	-8.75853	1.44645	-2.14474
134	-3.69095	-10.1651	-0.199511
135	-3.08244	-1.10729	-2.88293
136	15.512	-9.36704	-5.0177
137	-5.5065	7.2622	-5.80577
138	4.63863	0.0498777	1.28685
139	-0.0299266	0.109731	-7.02278
140	-12.1901	4.12988	-3.1423
141	-5.45662	-0.4489	2.89291
142	11.3621	-7.41183	0.927726
143	-3.19217	6.47413	-11.3322
144	15.2626	-9.87579	-10.1751
145	-8.63882	-0.538679	3.31188
146	-8.52909	-0.997554	1.3866
147	2.25447	-1.8355	-3.00264
148	-6.92303	-1.15716	6.56391
149	-1.86543	3.55129	-9.25731
150	5.9554	-6.97291	-0.698288
151	-7.23227	8.28968	-8.15002
152	0.0698288	7.07266	-8.57897
153	6.69359	-3.33183	-2.41408
154	-7.93056	-15.6716	17.6567
155	-6.95295	2.57369	-0.209486
156	-6.59383	-16.6791	4.62865
157	-4.1598	-6.49408	4.55882
158	-1.01751	-10.8334	3.74083
159	-11.5916	4.49897	-0.508753
160	-19.8813	-12.0006	17.7664
161	-4.84811	2.95276	-3.74083
162	-8.60889	-2.7732	7.47168
163	-1.56616	-18.5445	10.1252
164	-10.8035	-15.113	8.01036
165	-11.6614	-9.34709	10.185
166	-6.17486	-2.08489	2.3642
167	-6.14494	5.02767	-6.96293
168	2.57369	1.84548	-9.60645
169	-15.7314	-10.0653	9.83589
170	-9.31716	5.26709	-0.249389
171	-11.0729	-13.6864	10.4145
172	-7.73105	-13.1777	3.93036
173	-12.9682	-8.17995	19.3426
174	-14.1453	-8.45926	12.1003
175	-4.49897	4.07002	-2.57369
176	-7.42181	-19.7017	6.20479
177	-7.35198	-14.704	10.9631
178	-1.72577	1.81555	0.0997554
179	3.76078	0.73819	-0.379071
180	-5.0975	6.49408	-7.68117
181	-12.24	-12.0106	6.76342
182	-14.0356	9.80596	-1.3866
183	-9.89574	-17.8662	8.00039
184	7.74102	-3.30191	1.25692
185	-7.33203	-0.897799	6.07511
186	-8.34953	4.28948	-1.74572
187	-1.58611	7.17242	-5.00772
188	-3.5912	0.877848	-2.38416
189	-8.06024	9.5466	-9.69623
190	-5.68606	7.12254	-6.82327
191	-2.34425	4.78826	-2.22455
192	5.55638	-1.55618	-4.37926
193	-12.0006	-14.6341	11.6913
194	0.26934	-1.70582	-2.30435
195	-0.808019	8.61887	-4.80821
196	15.3723	-4.98777	-7.45173
197	8.98797	-4.93789	-3.7508
198	9.22738	-1.93526	-2.95276
199	-2.44401	2.45398	-3.40166
200	-2.63354	-16.2901	13.2176
201	-7.17242	-17.8662	12.5592
202	9.67628	-1.55618	-4.51892
203	-9.23735	-15.2227	12.2699
204	-8.47921	-17.527	8.73858
205	6.51403	-7.27217	3.07247
206	-9.30718	1.8355	7.28215
207	-7.11256	6.49408	-0.847921
208	-0.329193	4.17975	-7.19237
209	-11.2424	8.16997	-2.21457
210	7.16244	-3.46151	-9.04782
211	1.80557	7.13251	-9.59647
212	10.7935	-5.57633	-5.21721
213	11.6614	-4.55882	1.06738
214	6.04518	-1.40655	-2.10484
215	1.29682	-0.518728	-7.8707
216	8.82836	-6.54396	1.7956
217	-15.9908	-14.5144	12.7986
218	-0.498777	-11.023	13.3074
219	13.4969	-6.23472	-6.64371
220	1.7956	-9.74611	4.21966
221	-2.57369	1.88538	-2.18464
222	-6.67364	4.65858	-1.37663
223	-8.13007	4.65858	-6.8532
224	8.77848	-8.43931	-0.718239
225	-7.92058	-6.91305	9.42689
226	-8.42934	5.72596	-5.00772
227	2.84303	-2.83305	-4.02014
228	0.788068	-16.4297	8.30963
229	-8.12009	5.00772	-4.39922
230	-6.72352	0.73819	0.418973
231	1.47638	0.528704	-1.69584
232	-9.23735	-21.6469	6.12498
233	10.6539	-3.61115	-3.96029
234	-18.1455	-13.5667	17.3973
235	-1.59609	-4.57877	6.57388
236	1.92528	9.77603	-11.1826
237	11.4619	-7.00283	-2.04499
238	8.05026	-5.98533	0.688313
239	0.947677	-2.97271	-3.54132
240	3.17222	0.0399022	-3.47149
241	-7.17242	-6.82327	11.6714
242	-9.69623	6.76342	-2.31433
243	-8.18992	7.37193	-4.24958
244	-8.34953	4.96782	-0.518728
245	-3.46151	4.42914	-1.97516
246	-4.66855	5.98533	-3.86054
247	-9.31716	-5.94542	8.75853
248	6.62376	-4.1598	-0.438924
249	-11.1128	-0.598533	5.85564
250	-7.7111	7.19237	0.788068
251	-17.1978	-1.67589	8.13007
252	-3.19217	4.50895	-0.618484
253	-4.74836	2.00508	0.748166
254	0.82797	6.43423	-8.52909
255	-8.03031	1.81555	2.84303
256	-12.7986	-6.04518	8.14004
257	-0.26934	-14.5443	8.7685
258	-4.18973	-17.6966	11.5617
259	-4.6087	-15.8711	11.5018
260	-5.88557	5.93545	-4.0401
261	6.59383	-0.82797	-5.21721
262	-9.02787	-6.23472	4.6486
263	-14.2551	4.6087	1.28685
264	-11.4719	-12.0305	13.2176
265	-4.46904	0.947677	-3.19217
266	-3.35178	-10.7935	5.62621
267	-1.33672	4.82816	-7.11256
268	14.2251	-4.10992	-3.04254
269	-6.26464	-10.5142	12.8485
270	5.74591	-2.44401	-6.53398
271	7.19237	0.718239	-4.81819
272	-12.4196	-8.66875	5.15736
273	-8.84831	4.05007	2.58367
274	1.21702	-13.6066	11.841
275	-3.85056	-6.53398	8.25975
276	-2.47394	3.85056	-1.71579
277	-16.2901	8.87823	-0.897799
278	-7.60136	7.94053	-4.489
279	5.94542	-5.61623	0.867872
280	-12.1303	-13.6665	8.15002
281	5.77584	-5.72596	0.129682
282	-4.58875	-7.06269	6.77339
283	-5.51648	3.66102	-5.14738
284	-2.10484	10.604	-7.15247
285	-3.76078	0.638435	-3.43159
286	-7.74102	10.5641	-3.64107
287	-6.86317	3.7109	-3.04254
288	0.638435	-1.81555	1.58611
289	2.15472	-4.98777	-1.7557
290	-6.25467	-17.2477	11.3921
291	11.1726	-2.16469	-4.74836
292	9.32713	-6.52401	1.58611
293	-10.8733	10.185	-1.05741
294	-8.79843	-15.6915	13.0081
295	-13.2675	-14.1154	5.37682
296	-18.3949	-4.29946	8.66875
297	-1.69584	13.7363	-6.88313
298	-4.6087	1.00753	-0.0498777
299	-9.11765	8.33956	-3.33183
300	-11.9407	1.35667	2.62357
301	13.477	-6.67364	-5.20723
302	-6.88313	-14.684	5.10748
303	-4.75833	5.02767	-0.73819
304	1.44645	-4.65858	-1.05741
305	-2.40411	2.39413	-7.17242
306	-5.5065	1.01751	-8.01036
307	-10.7137	6.11501	-0.618484
308	-4.51892	0.119707	1.88538
309	-16.31	-10.8434	15.0232
310	5.02767	-4.92792	-1.68587
311	8.45926	-5.89555	-7.13251
312	-1.32675	-0.389046	-1.53623
313	-9.88576	8.67872	-2.05496
314	-22.046	-9.41691	12.1602
315	-9.59647	6.61379	-1.85545
316	-7.69114	-10.7237	10.9931
317	6.94298	0.618484	0.35912
318	-13.5767	5.28704	0.109731
319	2.13477	2.76323	-6.8931
320	-10.3247	9.90572	-1.36665
321	10.2848	-8.15002	-3.11237
322	-8.46924	-3.29193	6.24469
323	6.72352	-3.70093	-3.37173
324	-24.3802	-7.00283	14.0555
325	5.27706	-5.84567	-1.50631
326	-8.70865	3.34181	2.43403
327	-6.43423	4.45907	-4.39922
328	1.32901e-14	4.43912	-10.4943
329	-17.5769	-7.13251	10.1551
330	-8.35951	3.88049	-4.31941
331	14.0057	-4.51892	-2.87296
332	-14.6142	10.0953	-4.39922
333	-10.614	0.55863	1.00753
334	-1.05741	1.37663	-4.45907
335	-8.93809	8.16	-4.45907
336	10.1152	-8.3196	-0.379071
337	-16.0407	-8.35951	13.8161
338	3.54132	-4.87804	0.209486
339	6.23472	-5.06758	0.319217
340	-16.3399	-12.1602	9.78601
341	-2.02504	8.09017	-3.83061
342	-6.49408	-5.21721	5.4267
343	1.26689	2.2445	-1.52626
344	-25.6072	-6.56391	11.0729
345	8.7685	-2.18464	-3.20215
346	-13.1877	-16.9983	17.5071
347	-8.30963	6.00528	2.92283
348	-4.26953	7.60136	-4.61868
349	-9.38699	5.27706	-1.04743
350	-4.25956	-3.1423	6.74347
351	9.45682	-8.47921	0.399022
352	11.1327	-11.4619	3.28195
353	4.12988	-7.00283	-2.16469
354	8.20987	-6.31452	-3.55129
355	-19.8314	-15.7115	13.5767
356	-16.31	6.67364	0.408997
357	7.15247	-7.63129	-1.69584
358	-20.7392	-7.45173	11.6215
359	-2.66347	1.25692	-0.189535
360	-5.78582	-17.6667	4.59873
361	-19.3027	7.86073	3.48147
362	2.67345	-1.06738	-0.428948
363	-2.2445	-7.48166	7.12254
364	-14.3349	2.76323	6.00528
365	-4.1199	3.98024	-4.69848
366	3.56127	-19.3925	8.52909
367	-5.26709	0.309242	2.23452
368	-11.2524	-6.933	14.704
369	-12.1203	-10.6838	9.25731
370	-7.72107	-17.3475	9.37701
371	-2.51384	-7.17242	9.5466
372	-3.38171	6.15491	-9.55657
373	-14.9633	-9.91569	13.2276
374	9.12762	-7.41183	-3.73085
375	-17.0283	-9.57652	8.51912
376	-9.29721	-15.5918	3.01261
377	-15.0331	-4.84811	9.03784
378	-12.8485	8.26973	-1.54621
379	14.295	-11.5118	3.16225
380	9.89574	-3.13232	0.309242
381	-7.89066	6.04518	5.55638
382	-12.8585	-0.778092	5.22719
383	-7.12254	-17.3375	3.99022
384	6.61379	-7.57144	-0.0498777
385	5.20723	-1.57614	-3.89046
386	-11.2225	8.39941	-1.12724
387	-20.4997	-1.69584	-1.20704
388	10.1451	-1.21702	-3.40166
389	9.35706	-7.31207	-3.12235
390	-3.30191	-3.13232	4.80821
391	-20.2304	9.87579	2.15472
392	-2.40411	-6.83325	5.13741
393	-12.4794	-11.2225	7.36195
394	-1.35667	-9.94562	6.57388
395	1.98513	4.30944	-4.86807
396	-14.9334	-7.11256	14.694
397	-5.23716	3.81066	-1.19707
398	9.92567	-12.1502	0.91775
399	6.97291	-3.20215	-5.4666
400	4.00019	-4.38924	-5.49653
401	-11.1128	-11.2125	11.2923
402	-10.7137	4.18973	-1.25692
403	6.97291	-5.56635	-6.99286
404	5.29701	0.468851	-7.31207
405	-17.3275	-11.5716	14.7538
406	-9.50669	2.64352	-2.34425
407	0.00997554	-17.3874	11.033
408	5.60626	-3.1423	-10.8634
409	-3.34181	-2.59364	7.95051
410	2.6934	-1.65594	-1.46641
411	-2.56371	7.00283	-7.76097
412	-11.7811	6.28459	-1.27687
413	-3.76078	2.07491	-5.83569
414	6.79335	-3.79071	2.84303
415	7.06269	-5.29701	-6.16489
416	-11.3123	-15.0431	17.6368
417	12.3797	-3.48147	-1.15716
418	-5.64616	6.61379	-5.97535
419	-15.6816	-15.5519	13.5169
420	10.9332	-2.79315	-6.04518
421	-7.751	5.20723	-1.40655
422	-3.00264	-1.00753	1.58611
423	-12.4794	4.07002	-1.77565
424	-2.08489	0.299266	6.26464
425	-10.2948	-5.92547	10.6439
426	-24.2705	-2.99266	11.2225
427	15.8511	-8.06024	-3.83061
428	-7.69114	5.44665	-3.29193
429	-15.113	-14.5643	10.4643
430	-2.76323	4.43912	-3.73085
431	-13.6565	10.1352	-5.25711
432	5.76586	8.41936	-9.75608
433	-10.7337	-14.5344	11.8809
434	-6.79335	8.61887	-2.90288
435	-8.78845	10.4045	-10.185
436	-11.3821	5.75589	-2.59364
437	10.8235	-6.94298	-1.78562
438	-6.68361	1.12724	-3.5912
439	-11.2724	-1.12724	10.1152
440	0.748166	-5.06758	-3.72088
441	-12.24	8.14004	-2.92283
442	8.16	-2.96274	-2.90288
443	-7.74102	6.83325	-4.16978
444	7.17242	-8.98797	-3.60117
445	-6.90308	2.59364	-0.937701
446	-5.03765	5.52645	-6.63374
447	-4.58875	0.279315	9.34709
448	-8.12009	1.4265	1.51628
449	12.25	-5.13741	-7.93056
450	-12.1103	-13.886	15.2726
451	9.29721	-5.02767	-4.01017
452	7.25222	-6.39432	-3.7508
453	-6.50406	-17.8961	5.67608
454	-15.9509	12.5792	-4.03012
455	-5.34689	-0.907775	0.548655
456	-7.73105	-13.5568	10.3047
457	-13.876	6.25467	-1.68587
458	-6.96293	7.10259	-4.18973
459	5.52645	-4.08997	-5.0576
460	-3.69095	-18.5445	6.53398
461	3.81066	-3.98024	-8.08019
462	10.6339	-10.3746	-3.47149
463	-0.0698288	2.19462	1.8754
464	-1.68587	-7.56146	2.44401
465	-17.4073	-16.4098	11.1527
466	12.5093	-3.39169	-11.5517
467	-4.10992	4.32939	0.00997554
468	-6.68361	-15.8312	12.7986
469	-3.35178	5.11745	-9.55657
470	4.98777	-4.02014	-1.8355
471	-7.92058	-8.43931	4.5289
472	13.1677	-5.52645	-2.8131
473	-24.2106	-6.52401	14.8735
474	5.39677	0.658386	-2.16469
475	-7.02278	6.53398	-4.41917
476	7.99041	-1.64596	-5.62621
477	-4.31941	7.21232	-3.27198
478	12.0904	-7.68117	-0.748166
479	-6.53398	1.72577	-3.46151
480	-5.81574	-9.9955	7.94053
481	10.3347	-3.29193	-5.25711
482	13.866	-7.23227	-3.56127
483	-14.5643	7.57144	0.159609
484	-10.2648	1.62601	7.56146
485	-3.46151	-14.2152	6.58386
486	-4.82816	5.9155	2.09486
487	-7.16244	6.28459	-3.13232
488	-16.8287	-10.7836	15.113
489	-12.7088	9.64635	-7.55149
490	-5.85564	-0.129682	1.00753
491	12.0704	-1.29682	-6.11501
492	-5.39677	2.65349	-5.66611
493	-11.4918	-8.21985	14.0456
494	-12.7986	-2.25447	5.43667
495	-7.22229	-4.10992	0.64841
496	12.2799	-9.59647	-0.379071
497	6.09506	-1.55618	-8.03031
498	-11.9008	-15.3823	8.71863
499	-0.987579	-2.80313	0.638435
500	6.98288	-8.59892	-9.24733
501	7.7909	-0.808019	-7.81085
502	2.60362	-21.228	6.12498
503	16.3798	-6.70357	-6.35442
504	-9.53662	-12.9483	7.22229
505	-12.6889	-8.83833	0.867872
506	9.49672	-5.4666	-1.04743
507	-13.8261	9.51667	1.07736
508	7.11256	0.548655	-5.28704
509	-15.0431	-12.2101	17.6467
510	-5.51648	3.1822	2.54376
511	8.69867	-7.14249	-7.33203
512	0.0997554	-0.26934	-0.0498777
513	12.0305	-5.31697	-1.25692
514	-13.3772	7.65124	0.688313
515	-7.67119	-3.01261	7.21232
516	-0.139658	5.22719	-9.74611
517	-7.42181	-10.8135	10.5042
518	7.91061	-2.41408	-5.17731
519	9.35706	-6.4841	-7.3021
520	12.5792	-4.25956	-10.8833
521	-5.49653	6.56391	-0.957652
522	5.89555	0.0897799	-3.1822
523	-6.14494	-13.6266	4.84811
524	4.35931	-3.65105	-3.43159
525	-13.9957	-11.5317	14.9434
526	-12.639	6.37437	1.00753
527	4.02014	-1.77565	-9.68625
528	-7.70112	3.01261	5.69604
529	-10.8334	-16.6392	9.42689
530	-2.13477	-16.1005	8.87823
531	6.53398	-6.55393	-6.23472
532	-18.4548	-7.20234	12.5492
533	-7.36195	2.26445	-2.84303
534	15.5918	-13.038	-6.68361
535	9.34709	-5.43667	-4.43912
536	6.55393	0.279315	-5.9554
537	-24.6496	-8.71863	13.8161
538	12.2599	-4.71843	-2.35423
539	-10.2549	-11.7113	16.0507
540	-7.29212	-1.49633	1.28685

## Sheet: Fig4d
Accuracy (%)	Network
	S.S.	M.S.	M.M.
mean	96.41	95.78	93.46
std	0.39	0.27	0.44

## Sheet: Fig4e
Power efficiency (μW/class)	System
	Memristor	CMOS
	1.4	551
